# Supplementary material for: Comparison of the Bacterial Gut Microbiome of North American Triatoma spp. With and Without Trypanosoma cruzi
Source: Front Microbiol. 2020 Mar 13;11:364. doi: 10.3389/fmicb.2020.00364 (PMC7082358; doi:10.3389/fmicb.2020.00364)
Supplement: Supplementary file 2 [file Data_Sheet_2.xlsx]

## Sheet: 1 Metadata
#Supplementary table 1: Sample metadata
SampleID	Bug_ID	County	Species	Sex	Days from capture to dissection	Blood meal	Extraction_date	Extraction_batch	Days from dissection to extraction	Days from capture to extraction	T. cruzi status	T. cruzi strain
Tri328	PS046	Comal	gerstaeckeri	M	8	2	11_July_2013	1	22	30	Positive	TcIV
Tri277	Barnes023	Uvalde	indictiva	M	22	2	11_July_2013	1	19	41	Positive	unknown
Tri536	PS243	Comal	lecticularia	F	46	2	17_August_2013	2	5	51	Negative	NA
Tri535	PS242	Comal	indictiva	M	46	4	17_August_2013	2	5	51	Positive	TcIV
Tri480	PS187	Blanco	gerstaeckeri	M	45	4	17_September_2013	3	26	71	Positive	TcIV
Tri1103	PS693	Guadalupe	sanguisuga	M	24	4	07_December_2013	4	43	67	Positive	TcI/TcIV mixed
Tri1092	PS682	Blanco	indictiva	F	17	2	07_December_2013	4	43	60	Positive	TcI
Tri1117	PS707	Lampasas	sanguisuga	M	33	2	08_December_2013	5	31	64	Negative	NA
Tri1097	PS687	Hamilton	sanguisuga	F	47	1	08_December_2013	5	31	78	Positive	TcIV
Tri1094	PS684	Bastrop	gerstaeckeri	F	25	4	08_December_2013	5	48	73	Positive	TcI
Tri1193	PS783	Bexar	gerstaeckeri	M	12	4	24_June_2014	6	15	27	Negative	NA
Tri1256	SNBL013	Jim Wells	gerstaeckeri	M	13	2	27_June_2014	7	3	16	Negative	NA
Tri1255	SNBL012	Jim Wells	gerstaeckeri	F	13	4	27_June_2014	7	3	16	Negative	NA
Tri1254	SNBL011	Jim Wells	gerstaeckeri	M	13	4	27_June_2014	7	3	16	Negative	NA
Tri1246	SNBL003	Jim Wells	lecticularia	M	34	1	27_June_2014	7	3	37	Negative	NA
Tri1245	SNBL002	Jim Wells	gerstaeckeri	M	46	1	27_June_2014	7	3	49	Positive	TcIV
Tri1266	PS839	Medina	gerstaeckeri	F	12	NA	16_July_2014	8	26	38	Positive	TcI
Tri1277	PS850	Frio	gerstaeckeri	M	8	5	17_July_2014	9	20	28	Positive	TcI
Tri1271	PS844	Hays	gerstaeckeri	F	14	2	17_July_2014	9	20	34	Positive	TcI
Tri1319	PS889	Bandera	gerstaeckeri	M	38	3	21_July_2014	10	6	44	Negative	NA
Tri1415	PS944	Bell	sanguisuga	F	9	2	28_July_2014	11	12	21	Positive	TcIV
Tri1396	PS926	Kendall	gerstaeckeri	M	16	4	28_July_2014	11	14	30	Positive	TcI
Tri1326	PS896	Bastrop	gerstaeckeri	F	28	2	28_July_2014	11	13	41	Positive	TcI
Tri1324	PS894	Bastrop	gerstaeckeri	F	28	1	28_July_2014	11	13	41	Negative	NA
Tri1264	PS837	Medina	gerstaeckeri	M	12	2	28_July_2014	11	38	50	Positive	TcI
Tri1272	PS845	Hays	gerstaeckeri	M	15	5	30_July_2014	12	33	48	Negative	NA
Tri1201	PS791	Bee	gerstaeckeri	F	20	2	30_July_2014	12	37	57	Positive	TcIV
Tri1303	PS873	Bastrop/Travis	gerstaeckeri	F	40	1	31_July_2014	13	17	57	Positive	TcIV
Tri1651	PS1161	Gillespie	gerstaeckeri	M	7	1	11_August_2014	14	3	10	Positive	TcIV
Tri1637	PS1149	Kendall	gerstaeckeri	F	14	1	11_August_2014	14	3	17	Positive	TcI
Tri1602	PS1114	Bexar	gerstaeckeri	F	16	1	11_August_2014	14	3	19	Positive	TcI
Tri1558	PS1070	Bandera	gerstaeckeri	M	14	1	13_August_2014	15	9	23	Negative	NA
Tri1492	PS1013	Blanco	gerstaeckeri	M	8	3	13_August_2014	15	21	29	Positive	TcI
Tri1555	PS1067	Milam	gerstaeckeri	M	19	1	14_August_2014	16	10	29	Negative	NA
Tri1549	PS1061	Fayette	gerstaeckeri	M	24	2	14_August_2014	16	10	34	Negative	NA
Tri1548	PS1060	Hays	gerstaeckeri	F	33	1	14_August_2014	16	10	43	Positive	TcI
Tri1512	PS1033	Bandera	indictiva	F	26	3	14_August_2014	16	16	42	Negative	NA
Tri1581	PS1093	Medina	gerstaeckeri	M	59	3	15_August_2014	17	9	68	Positive	TcI/TcIV mixed
Tri1580	PS1092	Medina	indictiva	F	58	4	15_August_2014	17	10	68	Negative	NA
Tri1523	PS1044	Comal	gerstaeckeri	M	16	1	19_August_2014	18	20	36	Positive	TcI/TcIV mixed
Tri1506	PS1027	Bandera	gerstaeckeri	M	22	2	19_August_2014	18	22	44	Positive	TcIV
Tri1482	PS1003	Hays	gerstaeckeri	M	31	2	19_August_2014	18	28	59	Positive	TcI
Tri1552	PS1064	Fayette	gerstaeckeri	F	23	2	21_August_2014	19	17	40	Positive	TcI
Tri1560	PS1072	Travis	gerstaeckeri	F	23	1	22_August_2014	20	18	41	Negative	NA
Tri1559	PS1071	Coryell	gerstaeckeri	F	16	1	22_August_2014	20	18	34	Positive	TcIV
Tri1505	PS1026	Bandera	gerstaeckeri	F	21	2	22_August_2014	20	25	46	Positive	unknown
Tri1430	EL003	Bexar	gerstaeckeri	M	11	1	26_August_2014	21	39	50	Positive	TcIV
Tri1428	EL001	Bexar	gerstaeckeri	F	10	2	26_August_2014	21	39	49	Negative	NA
Tri1641	PS1151	Bexar	gerstaeckeri	F	23	4	27_August_2014	22	8	31	Positive	TcIV
Tri1632	PS1144	Hays	gerstaeckeri	M	30	1	27_August_2014	22	8	38	Positive	TcIV
Tri1626	PS1138	Bastrop	gerstaeckeri	F	28	1	27_August_2014	22	8	36	Positive	TcIV
Tri1435	EL008	Bandera	gerstaeckeri	F	10	3	27_August_2014	22	40	50	Negative	NA
Tri1770	PS1266	Stephenville area	sanguisuga	F	25	1	29_August_2014	23	3	28	Positive	TcI
Tri1765	PS1261	Blanco	indictiva	F	32	1	29_August_2014	23	4	36	Positive	TcIV
Tri1839	PS1285	Fayette	gerstaeckeri	F	22	3	01_September_2014	24	6	28	Negative	NA
Tri1838	PS1284	Fayette	sanguisuga	M	11	1	01_September_2014	24	6	17	Negative	NA
Tri1834	PS1280	Brazos?	sanguisuga	M	4	1	01_September_2014	24	6	10	Positive	TcIV
Tri1781	PS1277	Comal	gerstaeckeri	F	14	2	01_September_2014	24	6	20	Positive	TcI
Tri1851	PS1297	Bexar	sanguisuga	F	18	2	03_September_2014	25	7	25	Positive	unknown
Tri1669	PS1179	Bexar	gerstaeckeri	M	20	3	03_September_2014	25	14	34	Positive	TcI
Tri1736	PS1233	Austin	sanguisuga	M	14	3	12_September_2014	26	21	35	Positive	TcIV
Tri1682	PS1192	Fayette	sanguisuga	F	36	2	12_September_2014	26	22	58	Positive	TcIV
Tri1674	PS1184	Fayette	gerstaeckeri	F	28	1	12_September_2014	26	23	51	Positive	TcI
Tri1896	PS1333	Refugio	sanguisuga	M	NA	2	15_September_2014	27	11	75	Negative	NA
Tri2037	PS1439	Washington	sanguisuga	M	21	2	25_September_2014	28	3	24	Positive	TcI
Tri1714	Barnes034	Uvalde	sanguisuga	M	16	2	26_September_2014	29	36	52	Negative	NA
Tri1712	Barnes032	Uvalde	gerstaeckeri	M	19	2	26_September_2014	29	36	55	Positive	TcIV
Tri1536	EL009	Bandera	gerstaeckeri	M	13	2	26_September_2014	29	58	71	Negative	NA
Tri1715	Barnes035	Uvalde	protracta	M	16	1	03_October_2014	30	43	59	Positive	TcI
Tri1578	PS1090	Medina	gerstaeckeri	F	58	1	03_October_2014	30	59	117	Positive	TcI
Tri1543	EL016	Bandera	gerstaeckeri	M	8	3	09_October_2014	31	71	79	Positive	TcI
Tri1719	Barnes039	Uvalde	sanguisuga	F	15	2	17_October_2014	32	57	72	Negative	NA
Tri1717	Barnes037	Uvalde	gerstaeckeri	F	16	2	17_October_2014	32	57	73	Negative	NA
Tri1398	PS928	Kendall	gerstaeckeri	M	19	1	22_October_2014	33	100	119	Negative	NA
Tri1315	PS885	Medina	gerstaeckeri	M	37	4	22_October_2014	33	99	136	Positive	TcIV
Tri1296	PS866	Blanco	gerstaeckeri	M	43	3	22_October_2014	33	100	143	Positive	TcIV
Tri1247	SNBL004	Jim Wells	gerstaeckeri	F	28	3	22_October_2014	33	120	148	Negative	NA
Tri2088	PS1490	McLennan	sanguisuga	M	58	1	31_October_2014	34	18	76	Positive	TcIV
Tri2086	PS1488	Bastrop	sanguisuga	F	38	1	31_October_2014	34	18	56	Negative	NA
Tri2092	AZ83	Travis	sanguisuga	M	35	1	03_Februray_2015	35	117	152	Negative	NA
Tri2091	AZ82	Travis	sanguisuga	F	42	4	03_Februray_2015	35	117	159	Negative	NA
Tri2223	PS1605	Hays	gerstaeckeri	F	40	1	06_February_2015	36	74	114	Positive	TcI/TcIV mixed
Tri2213	PS1595	Guadalupe	sanguisuga	F	31	2	06_February_2015	36	100	131	Negative	NA

## Sheet: 2 ASV table
#Supplementary table 2: ASV frequency table
Taxonomy	Phylum	Sum	Count	Prop	ASVID	Tri1094	Tri1097	Tri1103	Tri1117	Tri1193	Tri1201	Tri1245	Tri1247	Tri1254	Tri1255	Tri1256	Tri1264	Tri1266	Tri1271	Tri1272	Tri1277	Tri1296	Tri1303	Tri1315	Tri1319	Tri1324	Tri1326	Tri1396	Tri1398	Tri1415	Tri1428	Tri1430	Tri1435	Tri1482	Tri1492	Tri1505	Tri1506	Tri1523	Tri1536	Tri1543	Tri1548	Tri1549	Tri1552	Tri1555	Tri1558	Tri1559	Tri1560	Tri1578	Tri1581
Bacteria;Acidobacteria;Blastocatellia;Blastocatellales;Blastocatellaceae;Aridibacter	Acidobacteria	57	1	1.20482	ASV448	0	0	0	57	0	0	0	0	0	0	0	0	0	0	0	0	0	0	0	0	0	0	0	0	0	0	0	0	0	0	0	0	0	0	0	0	0	0	0	0	0	0	0	0
Bacteria;Acidobacteria;Blastocatellia;Blastocatellales;Blastocatellaceae;Blastocatella	Acidobacteria	6	1	1.20482	ASV585	0	0	0	6	0	0	0	0	0	0	0	0	0	0	0	0	0	0	0	0	0	0	0	0	0	0	0	0	0	0	0	0	0	0	0	0	0	0	0	0	0	0	0	0
Bacteria;Acidobacteria;PAC001852_c;PAC001852_o;PAC001852_f;PAC002038_g	Acidobacteria	26	3	3.61446	ASV544	0	0	0	6	0	0	0	0	0	0	0	0	0	0	0	0	0	0	0	0	0	0	0	0	0	0	0	0	0	14	0	0	0	0	0	0	0	0	0	0	0	0	0	0
Bacteria;Acidobacteria;PAC002280_c;PAC002280_o;PAC002280_f;PAC002280_g	Acidobacteria	78	1	1.20482	ASV380	0	0	0	0	0	0	0	0	0	0	0	0	0	0	0	0	0	0	0	0	0	0	0	0	0	0	0	0	0	78	0	0	0	0	0	0	0	0	0	0	0	0	0	0
Bacteria;Acidobacteria;PAC002280_c;PAC002280_o;PAC002280_f;PAC002280_g	Acidobacteria	58	1	1.20482	ASV447	0	0	0	0	0	0	0	0	0	0	0	0	0	0	0	0	0	0	0	0	0	0	0	0	0	0	0	0	0	58	0	0	0	0	0	0	0	0	0	0	0	0	0	0
Bacteria;Acidobacteria;Solibacteres;Solibacterales;Bryobacteraceae;PAC002019_g	Acidobacteria	46	1	1.20482	ASV507	0	0	0	46	0	0	0	0	0	0	0	0	0	0	0	0	0	0	0	0	0	0	0	0	0	0	0	0	0	0	0	0	0	0	0	0	0	0	0	0	0	0	0	0
Bacteria;Acidobacteria;Vicinamibacter_c;Vicinamibacter_o;Vicinamibacter_f;PAC001846_g	Acidobacteria	26	1	1.20482	ASV508	0	0	0	26	0	0	0	0	0	0	0	0	0	0	0	0	0	0	0	0	0	0	0	0	0	0	0	0	0	0	0	0	0	0	0	0	0	0	0	0	0	0	0	0
Bacteria;Actinobacteria;Actinobacteria_c;Actinomycetales;Actinomycetaceae;Arcanobacterium	Actinobacteria	651	12	14.4578	ASV126	0	0	0	0	0	0	0	0	0	0	0	0	0	0	0	0	0	0	0	0	0	0	0	0	0	0	0	0	0	39	0	0	51	0	0	0	0	0	0	0	0	0	0	0
Bacteria;Actinobacteria;Actinobacteria_c;Actinomycetales;Actinomycetaceae;Arcanobacterium	Actinobacteria	25	3	3.61446	ASV549	0	0	0	0	0	0	0	0	4	0	0	0	0	0	0	0	0	0	0	0	0	0	0	0	0	0	0	0	0	0	0	0	0	0	0	17	0	0	0	0	0	0	0	0
Bacteria;Actinobacteria;Actinobacteria_c;Corynebacteriales	Actinobacteria	77	1	1.20482	ASV384	0	0	0	0	0	0	0	0	0	0	0	0	0	0	0	0	0	0	0	0	0	0	0	0	0	0	0	0	0	0	0	0	0	0	0	0	0	0	0	0	0	0	0	0
Bacteria;Actinobacteria;Actinobacteria_c;Corynebacteriales;Corynebacteriaceae;Corynebacterium	Actinobacteria	81	7	8.43373	ASV357	0	0	0	21	0	0	0	0	0	0	0	0	0	0	0	0	4	0	0	0	0	0	0	0	0	0	0	3	0	32	0	0	0	0	0	0	6	0	0	0	0	0	0	0
Bacteria;Actinobacteria;Actinobacteria_c;Corynebacteriales;Corynebacteriaceae;Corynebacterium	Actinobacteria	88	3	3.61446	ASV360	0	0	0	0	0	0	0	0	0	0	0	0	0	0	0	0	0	0	0	0	0	0	0	0	0	0	0	0	0	0	0	0	0	0	0	0	0	0	0	0	0	0	0	0
Bacteria;Actinobacteria;Actinobacteria_c;Corynebacteriales;Corynebacteriaceae;Corynebacterium	Actinobacteria	156	2	2.40964	ASV253	0	0	0	0	0	0	0	0	0	0	0	0	0	0	0	0	0	121	0	35	0	0	0	0	0	0	0	0	0	0	0	0	0	0	0	0	0	0	0	0	0	0	0	0
Bacteria;Actinobacteria;Actinobacteria_c;Corynebacteriales;Corynebacteriaceae;Corynebacterium	Actinobacteria	23	2	2.40964	ASV555	0	0	0	0	0	0	0	0	0	0	0	0	0	0	0	0	0	0	0	0	0	0	0	0	0	0	0	0	0	0	0	0	0	0	0	0	0	0	0	0	0	0	0	0
Bacteria;Actinobacteria;Actinobacteria_c;Corynebacteriales;Corynebacteriaceae;Corynebacterium	Actinobacteria	7	1	1.20482	ASV577	0	0	0	0	0	0	0	0	0	0	0	0	0	0	0	0	0	0	0	0	0	0	0	0	0	0	0	0	0	0	0	0	0	0	0	0	0	0	0	0	0	0	0	0
Bacteria;Actinobacteria;Actinobacteria_c;Corynebacteriales;Corynebacteriaceae;Corynebacterium	Actinobacteria	219	1	1.20482	ASV216	0	0	0	0	0	0	0	0	0	0	0	0	0	0	0	0	0	0	0	0	0	0	0	0	0	0	0	0	0	0	0	0	0	0	0	0	0	0	0	0	0	0	0	0
Bacteria;Actinobacteria;Actinobacteria_c;Corynebacteriales;Dietziaceae;Dietzia	Actinobacteria	146	2	2.40964	ASV265	0	0	0	0	0	0	0	0	0	0	0	0	0	0	0	0	0	0	0	0	0	0	0	0	0	0	17	0	0	0	0	0	0	0	0	0	0	0	0	0	0	0	0	0
Bacteria;Actinobacteria;Actinobacteria_c;Corynebacteriales;Dietziaceae;Dietzia	Actinobacteria	54	1	1.20482	ASV16	0	0	0	0	0	0	0	0	0	0	0	0	0	0	0	0	0	54	0	0	0	0	0	0	0	0	0	0	0	0	0	0	0	0	0	0	0	0	0	0	0	0	0	0
Bacteria;Actinobacteria;Actinobacteria_c;Corynebacteriales;Lawsonella_f;Lawsonella	Actinobacteria	152	3	3.61446	ASV250	0	0	0	93	0	0	0	0	0	0	0	0	0	0	0	0	0	0	0	0	0	0	0	0	0	0	0	0	0	45	0	0	0	0	0	0	0	0	0	0	0	0	0	0
Bacteria;Actinobacteria;Actinobacteria_c;Corynebacteriales;Mycobacteriaceae;Mycobacterium	Actinobacteria	32527	1	1.20482	ASV27	0	0	0	0	0	0	0	0	0	0	0	0	0	0	0	0	0	0	0	0	0	0	0	0	0	0	0	0	0	0	0	0	0	0	0	0	0	0	0	0	0	0	0	0
Bacteria;Actinobacteria;Actinobacteria_c;Corynebacteriales;Nocardiaceae;Gordonia	Actinobacteria	2841	2	2.40964	ASV73	0	0	0	0	0	0	0	0	0	0	0	0	0	0	0	0	0	0	0	0	0	0	0	0	0	0	0	0	0	20	0	0	0	0	0	0	0	0	0	0	0	0	0	0
Bacteria;Actinobacteria;Actinobacteria_c;Corynebacteriales;Nocardiaceae;Gordonia	Actinobacteria	144	2	2.40964	ASV267	0	0	0	0	0	0	0	0	0	0	0	0	0	0	0	0	0	0	0	27	0	0	0	0	0	0	0	0	0	0	0	0	0	0	0	0	0	0	0	0	0	0	0	0
Bacteria;Actinobacteria;Actinobacteria_c;Corynebacteriales;Nocardiaceae;Rhodococcus	Actinobacteria	17894	5	6.0241	ASV38	0	0	0	23	0	0	0	0	0	0	0	0	0	17839	0	0	0	0	0	0	0	0	0	0	0	14	0	0	0	0	0	0	0	0	0	0	0	0	0	0	0	0	0	0
Bacteria;Actinobacteria;Actinobacteria_c;Corynebacteriales;Nocardiaceae;Rhodococcus	Actinobacteria	40	2	2.40964	ASV515	0	0	0	0	0	0	9	0	0	0	0	0	0	0	0	0	0	0	0	0	31	0	0	0	0	0	0	0	0	0	0	0	0	0	0	0	0	0	0	0	0	0	0	0
Bacteria;Actinobacteria;Actinobacteria_c;Corynebacteriales;Nocardiaceae;Rhodococcus	Actinobacteria	60577	2	2.40964	ASV14	0	0	0	0	0	0	0	0	0	0	0	0	0	0	0	0	0	0	0	0	0	0	0	0	0	0	0	0	0	0	0	0	0	60546	0	0	0	0	0	31	0	0	0	0
Bacteria;Actinobacteria;Actinobacteria_c;Corynebacteriales;Nocardiaceae;Rhodococcus	Actinobacteria	34	2	2.40964	ASV533	0	0	0	0	0	0	0	0	0	0	0	0	0	0	0	0	0	0	0	0	0	0	0	0	0	0	0	0	0	17	0	0	0	0	0	0	0	0	0	0	0	0	0	0
Bacteria;Actinobacteria;Actinobacteria_c;Corynebacteriales;Nocardiaceae;Rhodococcus	Actinobacteria	21	2	2.40964	ASV558	0	0	0	0	0	0	0	0	0	0	0	0	0	0	0	0	0	0	0	0	0	0	0	0	0	0	0	0	0	8	0	0	0	0	0	0	0	0	0	0	0	0	0	0
Bacteria;Actinobacteria;Actinobacteria_c;Corynebacteriales;Nocardiaceae;Rhodococcus	Actinobacteria	59	1	1.20482	ASV444	0	0	0	0	0	0	59	0	0	0	0	0	0	0	0	0	0	0	0	0	0	0	0	0	0	0	0	0	0	0	0	0	0	0	0	0	0	0	0	0	0	0	0	0
Bacteria;Actinobacteria;Actinobacteria_c;Corynebacteriales;Tsukamurellaceae;Tsukamurella	Actinobacteria	175604	23	27.7108	ASV5	1994	51	0	0	0	0	112	0	156	0	36	51	0	8680	0	0	0	0	0	238	0	12	0	1616	0	0	0	6	0	5108	0	0	0	35	42638	0	51126	0	0	0	0	20	19772	20
Bacteria;Actinobacteria;Actinobacteria_c;Corynebacteriales;Tsukamurellaceae;Tsukamurella	Actinobacteria	6016	1	1.20482	ASV54	0	0	0	0	0	0	0	0	0	0	0	0	0	0	0	0	0	0	0	0	0	0	0	0	0	6016	0	0	0	0	0	0	0	0	0	0	0	0	0	0	0	0	0	0
Bacteria;Actinobacteria;Actinobacteria_c;Frankiales;Sporichthyaceae;Sporichthya	Actinobacteria	48	1	1.20482	ASV494	0	0	0	48	0	0	0	0	0	0	0	0	0	0	0	0	0	0	0	0	0	0	0	0	0	0	0	0	0	0	0	0	0	0	0	0	0	0	0	0	0	0	0	0
Bacteria;Actinobacteria;Actinobacteria_c;Kineosporiales;Kineosporiaceae;Kineococcus	Actinobacteria	49	1	1.20482	ASV490	0	0	0	49	0	0	0	0	0	0	0	0	0	0	0	0	0	0	0	0	0	0	0	0	0	0	0	0	0	0	0	0	0	0	0	0	0	0	0	0	0	0	0	0
Bacteria;Actinobacteria;Actinobacteria_c;Micrococcales;Bogoriellaceae;Georgenia	Actinobacteria	45	1	1.20482	ASV513	0	0	0	45	0	0	0	0	0	0	0	0	0	0	0	0	0	0	0	0	0	0	0	0	0	0	0	0	0	0	0	0	0	0	0	0	0	0	0	0	0	0	0	0
Bacteria;Actinobacteria;Actinobacteria_c;Micrococcales;Brevibacteriaceae;Brevibacterium	Actinobacteria	31122	27	32.5301	ASV29	0	0	6	28	0	0	4414	0	8313	0	11	83	117	0	0	8	0	253	0	109	0	0	0	130	0	0	8	32	0	1519	0	3	0	0	10	8	0	0	0	0	0	0	817	0
Bacteria;Actinobacteria;Actinobacteria_c;Micrococcales;Brevibacteriaceae;Brevibacterium	Actinobacteria	2195	5	6.0241	ASV79	0	0	0	0	0	0	0	0	0	0	0	0	0	0	0	0	0	0	0	0	0	0	0	0	0	0	0	0	0	1436	0	0	0	0	0	0	0	0	0	0	0	0	0	0
Bacteria;Actinobacteria;Actinobacteria_c;Micrococcales;Brevibacteriaceae;Brevibacterium	Actinobacteria	103	1	1.20482	ASV328	0	0	0	0	0	0	0	0	0	0	0	0	0	0	0	0	0	0	0	0	0	0	0	0	0	0	0	0	0	0	0	0	0	0	0	0	0	0	0	0	0	0	103	0
Bacteria;Actinobacteria;Actinobacteria_c;Micrococcales;Cellulomonadaceae;Cellulomonas	Actinobacteria	150	1	1.20482	ASV261	0	0	0	150	0	0	0	0	0	0	0	0	0	0	0	0	0	0	0	0	0	0	0	0	0	0	0	0	0	0	0	0	0	0	0	0	0	0	0	0	0	0	0	0
Bacteria;Actinobacteria;Actinobacteria_c;Micrococcales;Cellulomonadaceae;Cellulomonas	Actinobacteria	78	1	1.20482	ASV378	0	0	0	78	0	0	0	0	0	0	0	0	0	0	0	0	0	0	0	0	0	0	0	0	0	0	0	0	0	0	0	0	0	0	0	0	0	0	0	0	0	0	0	0
Bacteria;Actinobacteria;Actinobacteria_c;Micrococcales;Demequinaceae;Demequina	Actinobacteria	3525	1	1.20482	ASV67	0	0	0	0	0	0	0	0	0	0	0	0	0	0	0	0	0	0	0	3525	0	0	0	0	0	0	0	0	0	0	0	0	0	0	0	0	0	0	0	0	0	0	0	0
Bacteria;Actinobacteria;Actinobacteria_c;Micrococcales;Dermabacteraceae;Brachybacterium	Actinobacteria	1158	7	8.43373	ASV96	0	0	0	0	0	0	0	0	72	0	0	0	0	0	0	0	0	748	0	95	0	0	0	0	0	0	0	0	0	0	0	0	0	0	0	0	0	0	0	0	0	0	36	0
Bacteria;Actinobacteria;Actinobacteria_c;Micrococcales;Dermabacteraceae;Brachybacterium	Actinobacteria	214	5	6.0241	ASV138	0	0	0	40	0	0	4	0	0	0	0	0	0	0	0	0	14	0	0	96	0	0	0	0	0	0	0	0	0	0	0	0	0	0	0	0	0	0	0	0	0	0	0	0
Bacteria;Actinobacteria;Actinobacteria_c;Micrococcales;Dermabacteraceae;Brachybacterium	Actinobacteria	897	5	6.0241	ASV111	0	0	0	0	0	0	0	0	0	0	0	0	0	0	0	0	0	0	0	0	0	0	0	71	0	0	0	0	0	620	0	0	0	0	0	0	0	0	0	0	0	0	0	0
Bacteria;Actinobacteria;Actinobacteria_c;Micrococcales;Dermabacteraceae;Brachybacterium	Actinobacteria	9440	1	1.20482	ASV43	0	0	0	0	0	0	0	0	0	0	0	0	0	9440	0	0	0	0	0	0	0	0	0	0	0	0	0	0	0	0	0	0	0	0	0	0	0	0	0	0	0	0	0	0
Bacteria;Actinobacteria;Actinobacteria_c;Micrococcales;Dermacoccaceae;Luteipulveratus	Actinobacteria	26	2	2.40964	ASV546	0	0	0	0	0	0	0	0	0	0	0	0	0	0	0	0	0	0	0	0	0	0	0	0	0	0	0	0	0	0	0	0	0	0	0	0	0	0	0	0	0	0	0	0
Bacteria;Actinobacteria;Actinobacteria_c;Micrococcales;Intrasporangiaceae	Actinobacteria	17	1	1.20482	ASV493	0	0	0	0	0	0	0	0	0	0	0	0	0	0	0	0	0	0	0	17	0	0	0	0	0	0	0	0	0	0	0	0	0	0	0	0	0	0	0	0	0	0	0	0
Bacteria;Actinobacteria;Actinobacteria_c;Micrococcales;Intrasporangiaceae;Janibacter	Actinobacteria	107	1	1.20482	ASV322	0	0	0	0	0	0	0	0	0	0	0	0	0	0	0	0	0	0	0	0	0	0	0	0	0	0	0	0	0	107	0	0	0	0	0	0	0	0	0	0	0	0	0	0
Bacteria;Actinobacteria;Actinobacteria_c;Micrococcales;Microbacteriaceae	Actinobacteria	57	1	1.20482	ASV449	0	0	0	57	0	0	0	0	0	0	0	0	0	0	0	0	0	0	0	0	0	0	0	0	0	0	0	0	0	0	0	0	0	0	0	0	0	0	0	0	0	0	0	0
Bacteria;Actinobacteria;Actinobacteria_c;Micrococcales;Microbacteriaceae;Leucobacter	Actinobacteria	4196	2	2.40964	ASV63	0	0	0	0	0	0	0	0	0	0	0	0	0	0	0	0	0	0	0	0	0	0	0	0	0	0	0	0	0	0	0	0	0	0	0	0	0	0	0	0	0	0	0	0
Bacteria;Actinobacteria;Actinobacteria_c;Micrococcales;Microbacteriaceae;Microbacterium	Actinobacteria	2069	2	2.40964	ASV82	0	0	0	0	0	0	0	0	0	0	0	0	0	0	0	0	0	0	0	0	0	0	0	0	0	0	0	0	0	0	0	0	0	0	0	0	0	0	0	0	0	0	0	0
Bacteria;Actinobacteria;Actinobacteria_c;Micrococcales;Micrococcaceae	Actinobacteria	560	2	2.40964	ASV145	0	0	0	223	0	0	0	0	337	0	0	0	0	0	0	0	0	0	0	0	0	0	0	0	0	0	0	0	0	0	0	0	0	0	0	0	0	0	0	0	0	0	0	0
Bacteria;Actinobacteria;Actinobacteria_c;Micrococcales;Micrococcaceae	Actinobacteria	1909	1	1.20482	ASV84	0	0	0	0	0	0	0	0	0	0	0	0	0	0	0	0	0	0	0	0	0	0	0	0	0	0	0	0	0	0	0	0	0	0	0	0	0	0	0	0	0	0	0	0
Bacteria;Actinobacteria;Actinobacteria_c;Micrococcales;Micrococcaceae;Arthrobacter	Actinobacteria	120	3	3.61446	ASV295	0	0	0	13	0	0	0	0	0	0	0	0	0	0	0	0	0	0	0	98	0	0	0	0	0	0	0	0	0	0	0	0	0	0	0	0	0	0	0	0	0	0	0	0
Bacteria;Actinobacteria;Actinobacteria_c;Micrococcales;Micrococcaceae;Arthrobacter	Actinobacteria	101	3	3.61446	ASV333	0	0	0	0	0	0	0	0	0	0	0	0	0	0	0	0	0	0	0	64	0	0	0	0	0	0	0	19	0	0	0	0	0	0	0	0	0	0	0	0	0	0	0	0
Bacteria;Actinobacteria;Actinobacteria_c;Micrococcales;Micrococcaceae;Arthrobacter	Actinobacteria	633	2	2.40964	ASV136	0	0	0	622	0	0	0	0	0	0	0	0	0	0	0	0	0	0	0	0	0	0	0	0	0	0	0	0	0	0	0	0	0	0	0	0	0	0	0	0	0	0	0	0
Bacteria;Actinobacteria;Actinobacteria_c;Micrococcales;Micrococcaceae;Arthrobacter	Actinobacteria	464	1	1.20482	ASV155	0	0	0	464	0	0	0	0	0	0	0	0	0	0	0	0	0	0	0	0	0	0	0	0	0	0	0	0	0	0	0	0	0	0	0	0	0	0	0	0	0	0	0	0
Bacteria;Actinobacteria;Actinobacteria_c;Micrococcales;Micrococcaceae;Glutamicibacter	Actinobacteria	669	3	3.61446	ASV94	0	0	0	0	0	0	0	0	557	0	0	0	0	0	0	0	0	0	0	0	0	0	0	0	0	0	0	0	0	49	0	0	0	0	0	0	0	0	0	0	0	0	0	0
Bacteria;Actinobacteria;Actinobacteria_c;Micrococcales;Micrococcaceae;Glutamicibacter	Actinobacteria	7578	3	3.61446	ASV46	0	0	0	0	0	0	7407	0	0	0	0	0	0	0	0	0	0	118	0	53	0	0	0	0	0	0	0	0	0	0	0	0	0	0	0	0	0	0	0	0	0	0	0	0
Bacteria;Actinobacteria;Actinobacteria_c;Micrococcales;Micrococcaceae;Glutamicibacter	Actinobacteria	28	2	2.40964	ASV256	0	0	0	0	0	0	0	0	0	0	0	0	0	0	0	0	0	0	0	0	14	14	0	0	0	0	0	0	0	0	0	0	0	0	0	0	0	0	0	0	0	0	0	0
Bacteria;Actinobacteria;Actinobacteria_c;Micrococcales;Micrococcaceae;Kocuria	Actinobacteria	977	6	7.22892	ASV107	0	0	0	0	0	0	0	0	0	0	0	0	0	0	0	0	0	37	0	0	0	0	0	0	0	0	0	0	0	0	0	0	0	0	0	0	0	0	0	0	0	0	0	0
Bacteria;Actinobacteria;Actinobacteria_c;Micrococcales;Micrococcaceae;Kocuria	Actinobacteria	594	1	1.20482	ASV133	0	0	0	0	0	0	0	0	594	0	0	0	0	0	0	0	0	0	0	0	0	0	0	0	0	0	0	0	0	0	0	0	0	0	0	0	0	0	0	0	0	0	0	0
Bacteria;Actinobacteria;Actinobacteria_c;Micrococcales;Micrococcaceae;Kocuria	Actinobacteria	96	1	1.20482	ASV346	0	0	0	0	0	0	0	0	0	0	0	0	0	0	0	0	0	0	0	0	0	0	0	0	0	0	0	0	0	0	0	0	0	0	0	0	0	0	0	0	0	0	0	0
Bacteria;Actinobacteria;Actinobacteria_c;Micrococcales;Micrococcaceae;Micrococcus	Actinobacteria	48	2	2.40964	ASV495	0	0	0	28	0	0	0	0	0	0	0	0	0	0	0	0	20	0	0	0	0	0	0	0	0	0	0	0	0	0	0	0	0	0	0	0	0	0	0	0	0	0	0	0
Bacteria;Actinobacteria;Actinobacteria_c;Micrococcales;Micrococcaceae;Paenarthrobacter	Actinobacteria	41186	2	2.40964	ASV20	0	0	0	26	0	0	0	0	0	0	0	0	0	0	0	0	41160	0	0	0	0	0	0	0	0	0	0	0	0	0	0	0	0	0	0	0	0	0	0	0	0	0	0	0
Bacteria;Actinobacteria;Actinobacteria_c;Micrococcales;Promicromonosporaceae;Cellulosimicrobium	Actinobacteria	42	2	2.40964	ASV520	0	0	0	0	0	0	0	0	0	0	0	0	0	0	0	0	0	0	0	0	12	0	0	0	0	0	0	0	0	0	0	0	0	0	0	0	0	0	0	0	0	0	0	0
Bacteria;Actinobacteria;Actinobacteria_c;Micrococcales;Promicromonosporaceae;Promicromonospora	Actinobacteria	9	1	1.20482	ASV529	0	0	0	0	0	0	0	0	0	0	0	0	0	0	0	0	0	0	0	0	0	0	0	0	0	0	0	9	0	0	0	0	0	0	0	0	0	0	0	0	0	0	0	0
Bacteria;Actinobacteria;Actinobacteria_c;Micrococcales;Promicromonosporaceae;Promicromonospora	Actinobacteria	65	1	1.20482	ASV422	0	0	0	65	0	0	0	0	0	0	0	0	0	0	0	0	0	0	0	0	0	0	0	0	0	0	0	0	0	0	0	0	0	0	0	0	0	0	0	0	0	0	0	0
Bacteria;Actinobacteria;Actinobacteria_c;Propionibacteriales;Nocardioidaceae	Actinobacteria	53	2	2.40964	ASV477	0	0	0	0	0	0	0	0	0	0	0	0	0	0	0	0	0	0	0	46	0	0	0	0	0	0	0	7	0	0	0	0	0	0	0	0	0	0	0	0	0	0	0	0
Bacteria;Actinobacteria;Actinobacteria_c;Propionibacteriales;Nocardioidaceae;Nocardioides	Actinobacteria	20	2	2.40964	ASV560	0	0	0	0	0	0	0	0	0	0	0	0	0	0	0	0	4	0	0	0	0	0	0	0	0	0	0	0	0	0	0	0	0	0	0	0	0	0	0	0	0	0	0	0
Bacteria;Actinobacteria;Actinobacteria_c;Propionibacteriales;Propionibacteriaceae;Acidipropionibacterium	Actinobacteria	45	3	3.61446	ASV514	0	0	0	0	0	0	0	0	0	0	0	0	0	0	0	0	0	0	0	0	0	0	0	0	0	0	0	0	0	0	0	0	0	0	0	0	0	0	0	0	0	0	0	0
Bacteria;Actinobacteria;Actinobacteria_c;Propionibacteriales;Propionibacteriaceae;Acidipropionibacterium	Actinobacteria	31	2	2.40964	ASV467	0	0	0	0	0	0	0	0	0	0	0	0	0	0	0	0	0	0	0	0	0	0	0	0	0	0	0	0	0	0	0	0	0	0	0	0	0	0	0	0	0	0	0	0
Bacteria;Actinobacteria;Actinobacteria_c;Propionibacteriales;Propionibacteriaceae;Cutibacterium	Actinobacteria	69	3	3.61446	ASV411	0	0	0	24	0	0	0	0	0	0	0	0	0	0	0	0	0	0	0	0	0	0	0	0	0	0	0	0	0	0	0	0	0	0	0	0	0	0	0	0	0	0	0	0
Bacteria;Actinobacteria;Actinobacteria_c;Propionibacteriales;Propionibacteriaceae;Propionibacterium	Actinobacteria	121	1	1.20482	ASV282	0	0	0	0	0	0	0	0	0	0	0	0	0	0	0	0	0	0	0	0	0	0	0	0	0	0	0	0	0	0	0	0	0	0	0	0	0	0	0	0	0	0	0	0
Bacteria;Actinobacteria;Actinobacteria_c;Pseudonocardiales;Pseudonocardiaceae	Actinobacteria	120	2	2.40964	ASV296	0	0	0	0	0	0	0	0	0	0	0	0	0	0	0	0	0	0	0	0	0	0	0	0	0	0	0	0	0	0	0	0	0	0	0	0	0	0	0	0	0	0	0	0
Bacteria;Actinobacteria;Actinobacteria_c;Pseudonocardiales;Pseudonocardiaceae;Actinomycetospora	Actinobacteria	175	5	6.0241	ASV238	0	0	0	0	0	0	0	0	0	0	0	0	0	0	0	0	0	0	0	0	0	0	0	0	0	0	4	0	0	68	0	0	0	0	0	0	0	0	0	0	0	0	0	0
Bacteria;Actinobacteria;Actinobacteria_c;Pseudonocardiales;Pseudonocardiaceae;Actinomycetospora	Actinobacteria	785	1	1.20482	ASV125	0	0	0	785	0	0	0	0	0	0	0	0	0	0	0	0	0	0	0	0	0	0	0	0	0	0	0	0	0	0	0	0	0	0	0	0	0	0	0	0	0	0	0	0
Bacteria;Actinobacteria;Actinobacteria_c;Pseudonocardiales;Pseudonocardiaceae;Amycolatopsis	Actinobacteria	35	2	2.40964	ASV528	0	0	0	0	0	0	0	0	0	0	0	0	0	0	0	0	28	0	0	0	0	0	0	0	0	0	0	0	0	0	0	0	0	0	0	0	0	0	0	0	0	0	0	0
Bacteria;Actinobacteria;Actinobacteria_c;Pseudonocardiales;Pseudonocardiaceae;Lechevalieria	Actinobacteria	42	2	2.40964	ASV519	0	0	0	0	0	0	0	0	0	0	0	0	0	0	0	0	0	0	0	13	0	0	0	0	0	0	0	0	0	29	0	0	0	0	0	0	0	0	0	0	0	0	0	0
Bacteria;Actinobacteria;Actinobacteria_c;Pseudonocardiales;Pseudonocardiaceae;Prauserella	Actinobacteria	6	2	2.40964	ASV599	0	0	0	0	0	0	0	0	0	0	0	0	0	0	0	0	3	0	0	0	0	0	0	0	0	0	0	0	0	0	0	0	0	0	0	0	0	0	0	0	0	0	0	0
Bacteria;Actinobacteria;Actinobacteria_c;Pseudonocardiales;Pseudonocardiaceae;Pseudonocardia	Actinobacteria	111	3	3.61446	ASV230	0	0	0	36	0	0	0	0	0	0	0	0	0	0	0	0	55	0	0	0	0	0	0	0	0	0	0	0	0	0	0	0	0	0	0	0	0	0	0	0	0	0	0	0
Bacteria;Actinobacteria;Actinobacteria_c;Pseudonocardiales;Pseudonocardiaceae;Pseudonocardia	Actinobacteria	336	3	3.61446	ASV177	0	0	0	65	0	0	0	0	0	0	0	0	0	0	0	0	0	0	0	0	0	0	0	0	0	0	0	0	0	38	0	0	0	0	0	0	0	0	0	0	0	0	0	0
Bacteria;Actinobacteria;Actinobacteria_c;Pseudonocardiales;Pseudonocardiaceae;Pseudonocardia	Actinobacteria	63	2	2.40964	ASV220	0	0	0	0	0	0	0	0	0	0	0	0	0	0	0	0	0	0	0	0	0	0	0	38	0	0	0	0	0	0	0	0	0	0	0	0	0	0	0	0	0	0	0	0
Bacteria;Actinobacteria;Actinobacteria_c;Pseudonocardiales;Pseudonocardiaceae;Pseudonocardia	Actinobacteria	34	2	2.40964	ASV531	0	0	0	0	0	0	0	0	0	0	0	0	0	0	0	0	0	0	0	0	0	0	0	10	0	0	0	0	0	24	0	0	0	0	0	0	0	0	0	0	0	0	0	0
Bacteria;Actinobacteria;Actinobacteria_c;Pseudonocardiales;Pseudonocardiaceae;Saccharopolyspora	Actinobacteria	29	1	1.20482	ASV258	0	0	0	0	0	0	0	0	0	0	0	0	0	0	0	0	0	0	0	0	0	0	0	0	0	0	0	0	0	0	0	0	0	0	0	0	0	0	0	0	0	0	0	0
Bacteria;Actinobacteria;Actinobacteria_c;Streptomycetales;Streptomycetaceae;Streptomyces	Actinobacteria	4325	11	13.253	ASV61	0	0	0	28	0	0	19	0	844	53	0	0	6	48	0	0	0	0	0	10	0	0	0	0	0	0	0	1426	0	0	0	0	0	0	0	0	0	0	0	0	0	0	0	0
Bacteria;Actinobacteria;Actinobacteria_c;Streptomycetales;Streptomycetaceae;Streptomyces	Actinobacteria	68484	9	10.8434	ASV10	0	0	0	0	0	0	76	0	102	0	0	0	0	0	0	0	0	0	0	0	0	10	0	0	0	0	0	0	0	0	0	0	0	0	0	0	0	0	0	0	0	0	0	0
Bacteria;Actinobacteria;Actinobacteria_c;Streptomycetales;Streptomycetaceae;Streptomyces	Actinobacteria	5544	2	2.40964	ASV56	0	0	0	0	0	0	0	0	0	0	0	0	0	0	0	0	0	0	0	0	0	0	0	0	0	0	0	0	0	0	0	0	0	0	0	0	0	0	0	0	0	0	0	594
Bacteria;Actinobacteria;Actinobacteria_c;Streptomycetales;Streptomycetaceae;Streptomyces	Actinobacteria	200	2	2.40964	ASV225	0	0	0	0	0	0	0	0	0	0	0	0	0	0	0	0	0	0	0	0	0	0	0	0	0	0	0	0	0	0	0	0	0	0	0	0	0	0	0	0	0	0	0	0
Bacteria;Actinobacteria;Actinobacteria_c;Streptomycetales;Streptomycetaceae;Streptomyces	Actinobacteria	75	2	2.40964	ASV389	0	0	0	0	0	0	0	0	0	0	0	0	0	0	0	0	0	0	0	0	0	0	0	18	0	0	0	57	0	0	0	0	0	0	0	0	0	0	0	0	0	0	0	0
Bacteria;Actinobacteria;Actinobacteria_c;Streptomycetales;Streptomycetaceae;Streptomyces	Actinobacteria	72	2	2.40964	ASV402	0	0	0	0	0	0	22	0	0	0	0	0	0	0	0	0	0	0	0	0	0	0	0	0	0	0	0	0	0	50	0	0	0	0	0	0	0	0	0	0	0	0	0	0
Bacteria;Actinobacteria;Actinobacteria_c;Streptomycetales;Streptomycetaceae;Streptomyces	Actinobacteria	26	1	1.20482	ASV167	0	0	0	0	0	0	0	0	0	0	0	0	0	0	0	0	0	0	0	0	0	0	0	0	0	0	0	0	0	0	0	0	0	0	0	0	0	0	0	0	0	0	0	0
Bacteria;Actinobacteria;Actinobacteria_c;Streptosporangiales;Nocardiopsaceae;Nocardiopsis	Actinobacteria	23	2	2.40964	ASV553	0	0	0	0	0	0	0	0	0	0	0	0	0	0	0	0	0	0	0	0	0	0	0	0	0	0	0	7	0	0	0	0	0	0	0	0	0	0	0	0	0	0	0	0
Bacteria;Actinobacteria;Actinobacteria_c;Streptosporangiales;Thermomonosporaceae;Actinomadura	Actinobacteria	4	1	1.20482	ASV582	0	0	0	4	0	0	0	0	0	0	0	0	0	0	0	0	0	0	0	0	0	0	0	0	0	0	0	0	0	0	0	0	0	0	0	0	0	0	0	0	0	0	0	0
Bacteria;Actinobacteria;Rubrobacteria;Rubrobacterales;Rubrobacteraceae;Rubrobacter	Actinobacteria	22	2	2.40964	ASV557	0	0	0	7	0	0	0	0	0	0	0	0	0	0	0	0	0	0	0	0	0	0	0	15	0	0	0	0	0	0	0	0	0	0	0	0	0	0	0	0	0	0	0	0
Bacteria;Actinobacteria;Rubrobacteria;Rubrobacterales;Rubrobacteraceae;Rubrobacter	Actinobacteria	64	1	1.20482	ASV424	0	0	0	64	0	0	0	0	0	0	0	0	0	0	0	0	0	0	0	0	0	0	0	0	0	0	0	0	0	0	0	0	0	0	0	0	0	0	0	0	0	0	0	0
Bacteria;Actinobacteria;Rubrobacteria;Rubrobacterales;Rubrobacteraceae;Rubrobacter	Actinobacteria	61	1	1.20482	ASV434	0	0	0	61	0	0	0	0	0	0	0	0	0	0	0	0	0	0	0	0	0	0	0	0	0	0	0	0	0	0	0	0	0	0	0	0	0	0	0	0	0	0	0	0
Bacteria;Actinobacteria;Rubrobacteria;Rubrobacterales;Rubrobacteraceae;Rubrobacter	Actinobacteria	55	1	1.20482	ASV462	0	0	0	55	0	0	0	0	0	0	0	0	0	0	0	0	0	0	0	0	0	0	0	0	0	0	0	0	0	0	0	0	0	0	0	0	0	0	0	0	0	0	0	0
Bacteria;Actinobacteria;Rubrobacteria;Rubrobacterales;Rubrobacteraceae;Rubrobacter	Actinobacteria	53	1	1.20482	ASV473	0	0	0	53	0	0	0	0	0	0	0	0	0	0	0	0	0	0	0	0	0	0	0	0	0	0	0	0	0	0	0	0	0	0	0	0	0	0	0	0	0	0	0	0
Bacteria;Bacteroidetes;Bacteroidia;Bacteroidales;AC160630_f;PAC002482_g	Bacteroidetes	25	3	3.61446	ASV550	0	0	0	0	0	0	0	0	0	0	0	0	0	0	0	0	0	0	0	0	0	0	0	0	0	0	0	0	0	0	0	0	0	0	6	0	0	0	0	0	0	0	0	11
Bacteria;Bacteroidetes;Bacteroidia;Bacteroidales;Bacteroidaceae;Bacteroides	Bacteroidetes	150	6	7.22892	ASV262	0	0	0	0	28	0	0	0	0	0	0	0	0	0	0	0	0	0	0	0	18	0	0	0	0	0	0	0	10	0	0	0	0	0	0	0	0	0	0	0	0	0	46	24
Bacteria;Bacteroidetes;Bacteroidia;Bacteroidales;Bacteroidaceae;Bacteroides	Bacteroidetes	41	4	4.81928	ASV523	0	0	0	0	0	0	0	0	0	0	0	0	0	0	0	0	0	0	0	0	0	0	0	0	0	0	0	0	0	0	0	0	0	0	0	0	0	0	0	0	0	0	0	0
Bacteria;Bacteroidetes;Bacteroidia;Bacteroidales;Bacteroidaceae;Bacteroides	Bacteroidetes	41	3	3.61446	ASV522	0	0	0	0	0	0	11	0	0	0	0	0	0	0	0	0	0	13	0	17	0	0	0	0	0	0	0	0	0	0	0	0	0	0	0	0	0	0	0	0	0	0	0	0
Bacteria;Bacteroidetes;Bacteroidia;Bacteroidales;Muribaculaceae;PAC000186_g	Bacteroidetes	197	13	15.6627	ASV204	0	0	11	0	0	0	20	0	0	0	0	0	0	0	0	0	0	0	0	18	0	18	0	13	0	0	0	0	0	0	0	0	4	0	0	0	0	0	0	0	0	0	17	20
Bacteria;Bacteroidetes;Bacteroidia;Bacteroidales;Muribaculaceae;PAC001063_g	Bacteroidetes	64	6	7.22892	ASV426	0	0	0	0	0	0	0	0	0	0	0	0	0	0	0	0	0	8	0	0	0	0	0	0	5	0	0	0	0	0	0	0	0	0	0	0	0	0	0	0	0	0	0	0
Bacteria;Bacteroidetes;Bacteroidia;Bacteroidales;Muribaculaceae;PAC001765_g	Bacteroidetes	45	4	4.81928	ASV511	0	0	13	0	0	0	0	0	0	8	0	0	0	0	0	0	0	0	0	0	0	0	0	0	0	0	0	0	0	16	0	0	0	0	0	0	8	0	0	0	0	0	0	0
Bacteria;Bacteroidetes;Bacteroidia;Bacteroidales;Muribaculaceae;PAC002400_g	Bacteroidetes	160	7	8.43373	ASV249	0	0	17	0	0	0	0	0	0	0	0	0	0	0	0	0	0	0	0	0	0	21	0	0	0	18	0	21	0	0	0	0	0	0	0	0	0	0	0	0	34	0	0	36
Bacteria;Bacteroidetes;Bacteroidia;Bacteroidales;Odoribacteraceae;Odoribacter	Bacteroidetes	77	9	10.8434	ASV308	0	0	0	0	0	0	0	0	0	0	0	0	0	0	0	0	0	0	0	0	12	0	0	0	0	0	0	11	0	11	0	6	0	0	0	0	8	0	0	0	0	0	0	0
Bacteria;Bacteroidetes;Bacteroidia;Bacteroidales;Porphyromonadaceae;Petrimonas	Bacteroidetes	322915	48	57.8313	ASV2	38	98	252	0	0	0	0	8	206	5289	0	0	0	0	0	13	0	52	0	0	0	6	11	16	353	33	47	0	0	10521	0	17	29746	25	0	2276	0	8	14	0	71	0	0	0
Bacteria;Bacteroidetes;Bacteroidia;Bacteroidales;Porphyromonadaceae;Petrimonas	Bacteroidetes	24966	21	25.3012	ASV32	26	49	33	0	0	0	0	0	0	0	0	0	0	0	0	0	0	0	0	0	0	0	0	0	0	0	0	0	0	0	0	0	68	0	0	125	0	0	0	0	0	0	0	0
Bacteria;Bacteroidetes;Bacteroidia;Bacteroidales;Porphyromonadaceae;Petrimonas	Bacteroidetes	2056	5	6.0241	ASV78	0	0	0	0	0	0	0	0	0	0	0	0	0	0	0	0	0	0	0	0	0	0	0	0	0	0	0	0	0	0	0	0	0	0	0	0	0	0	0	0	0	0	0	0
Bacteria;Bacteroidetes;Bacteroidia;Bacteroidales;Porphyromonadaceae;Petrimonas	Bacteroidetes	170	1	1.20482	ASV241	0	0	0	0	0	0	0	0	0	0	0	0	0	0	0	0	0	0	0	0	0	0	0	0	0	0	0	0	0	0	0	0	0	0	0	0	0	0	0	0	0	0	0	0
Bacteria;Bacteroidetes;Bacteroidia;Bacteroidales;Prevotellaceae;Prevotella	Bacteroidetes	11	2	2.40964	ASV592	0	0	0	0	0	0	0	0	0	0	0	0	0	0	0	0	0	0	0	0	0	0	0	0	0	0	0	0	0	0	0	0	0	0	0	0	0	0	0	0	0	0	0	6
Bacteria;Bacteroidetes;Bacteroidia;Bacteroidales;Rikenellaceae;Alistipes	Bacteroidetes	16	2	2.40964	ASV574	0	0	0	0	0	0	0	0	0	0	0	0	0	0	0	0	0	0	0	0	7	0	0	0	0	0	0	0	0	0	0	0	0	0	0	0	0	0	0	0	0	0	0	0
Bacteria;Bacteroidetes;Bacteroidia;Bacteroidales;Rikenellaceae;Alistipes	Bacteroidetes	13	2	2.40964	ASV583	0	0	0	0	0	0	0	0	0	0	0	0	0	0	0	0	0	0	0	0	0	6	0	0	0	0	0	0	0	0	0	0	0	0	0	0	0	0	0	0	0	0	0	0
Bacteria;Bacteroidetes;Bacteroidia;Bacteroidales;Rikenellaceae;Alistipes	Bacteroidetes	6	2	2.40964	ASV600	0	0	0	0	0	0	0	0	0	0	0	0	0	0	0	0	0	0	3	0	0	0	0	0	0	0	0	0	0	0	0	0	0	0	3	0	0	0	0	0	0	0	0	0
Bacteria;Bacteroidetes;Cytophagia;Cytophagales;Amoebophilaceae;Cardinium	Bacteroidetes	5361	2	2.40964	ASV58	0	0	0	0	0	0	0	0	0	0	0	0	0	0	0	0	0	0	0	0	0	0	0	0	0	0	0	0	0	5354	0	7	0	0	0	0	0	0	0	0	0	0	0	0
Bacteria;Bacteroidetes;Cytophagia;Cytophagales;Cytophagaceae;Chryseolinea	Bacteroidetes	13	1	1.20482	ASV551	0	0	0	0	0	0	0	0	0	0	0	0	0	0	0	0	0	0	0	0	0	0	0	0	0	0	0	0	0	0	0	0	0	0	0	0	0	0	0	0	0	0	0	0
Bacteria;Bacteroidetes;Cytophagia;Cytophagales;Cytophagaceae;Chryseolinea	Bacteroidetes	59	1	1.20482	ASV441	0	0	0	59	0	0	0	0	0	0	0	0	0	0	0	0	0	0	0	0	0	0	0	0	0	0	0	0	0	0	0	0	0	0	0	0	0	0	0	0	0	0	0	0
Bacteria;Bacteroidetes;Cytophagia;Cytophagales;Cytophagaceae;Dyadobacter	Bacteroidetes	261	1	1.20482	ASV193	0	0	0	261	0	0	0	0	0	0	0	0	0	0	0	0	0	0	0	0	0	0	0	0	0	0	0	0	0	0	0	0	0	0	0	0	0	0	0	0	0	0	0	0
Bacteria;Bacteroidetes;Cytophagia;Cytophagales;Cytophagaceae;Dyadobacter	Bacteroidetes	81	1	1.20482	ASV371	0	0	0	81	0	0	0	0	0	0	0	0	0	0	0	0	0	0	0	0	0	0	0	0	0	0	0	0	0	0	0	0	0	0	0	0	0	0	0	0	0	0	0	0
Bacteria;Bacteroidetes;Cytophagia;Cytophagales;Cytophagaceae;Larkinella	Bacteroidetes	116	1	1.20482	ASV304	0	0	0	116	0	0	0	0	0	0	0	0	0	0	0	0	0	0	0	0	0	0	0	0	0	0	0	0	0	0	0	0	0	0	0	0	0	0	0	0	0	0	0	0
Bacteria;Bacteroidetes;Cytophagia;Cytophagales;Cytophagaceae;Larkinella	Bacteroidetes	86	1	1.20482	ASV363	0	0	0	86	0	0	0	0	0	0	0	0	0	0	0	0	0	0	0	0	0	0	0	0	0	0	0	0	0	0	0	0	0	0	0	0	0	0	0	0	0	0	0	0
Bacteria;Bacteroidetes;Cytophagia;Cytophagales;Cytophagaceae;Rhodocytophaga	Bacteroidetes	55	1	1.20482	ASV463	0	0	0	55	0	0	0	0	0	0	0	0	0	0	0	0	0	0	0	0	0	0	0	0	0	0	0	0	0	0	0	0	0	0	0	0	0	0	0	0	0	0	0	0
Bacteria;Bacteroidetes;Cytophagia;Cytophagales;Cytophagaceae;Sporocytophaga	Bacteroidetes	33	2	2.40964	ASV534	0	0	0	12	0	0	0	0	0	0	0	0	0	0	0	0	0	0	0	0	0	0	0	0	0	0	0	0	0	0	0	0	0	0	0	0	0	0	0	0	0	0	0	0
Bacteria;Bacteroidetes;Cytophagia;Cytophagales;Hymenobacteraceae;Adhaeribacter	Bacteroidetes	173	1	1.20482	ASV239	0	0	0	173	0	0	0	0	0	0	0	0	0	0	0	0	0	0	0	0	0	0	0	0	0	0	0	0	0	0	0	0	0	0	0	0	0	0	0	0	0	0	0	0
Bacteria;Bacteroidetes;Cytophagia;Cytophagales;Hymenobacteraceae;Adhaeribacter	Bacteroidetes	150	1	1.20482	ASV260	0	0	0	150	0	0	0	0	0	0	0	0	0	0	0	0	0	0	0	0	0	0	0	0	0	0	0	0	0	0	0	0	0	0	0	0	0	0	0	0	0	0	0	0
Bacteria;Bacteroidetes;Cytophagia;Cytophagales;Hymenobacteraceae;Adhaeribacter	Bacteroidetes	131	1	1.20482	ASV277	0	0	0	131	0	0	0	0	0	0	0	0	0	0	0	0	0	0	0	0	0	0	0	0	0	0	0	0	0	0	0	0	0	0	0	0	0	0	0	0	0	0	0	0
Bacteria;Bacteroidetes;Cytophagia;Cytophagales;Hymenobacteraceae;Adhaeribacter	Bacteroidetes	108	1	1.20482	ASV321	0	0	0	108	0	0	0	0	0	0	0	0	0	0	0	0	0	0	0	0	0	0	0	0	0	0	0	0	0	0	0	0	0	0	0	0	0	0	0	0	0	0	0	0
Bacteria;Bacteroidetes;Cytophagia;Cytophagales;Hymenobacteraceae;Adhaeribacter	Bacteroidetes	53	1	1.20482	ASV472	0	0	0	53	0	0	0	0	0	0	0	0	0	0	0	0	0	0	0	0	0	0	0	0	0	0	0	0	0	0	0	0	0	0	0	0	0	0	0	0	0	0	0	0
Bacteria;Bacteroidetes;Cytophagia;Cytophagales;Hymenobacteraceae;Hymenobacter	Bacteroidetes	146	1	1.20482	ASV264	0	0	0	146	0	0	0	0	0	0	0	0	0	0	0	0	0	0	0	0	0	0	0	0	0	0	0	0	0	0	0	0	0	0	0	0	0	0	0	0	0	0	0	0
Bacteria;Bacteroidetes;Cytophagia;Cytophagales;Hymenobacteraceae;Hymenobacter	Bacteroidetes	102	1	1.20482	ASV330	0	0	0	102	0	0	0	0	0	0	0	0	0	0	0	0	0	0	0	0	0	0	0	0	0	0	0	0	0	0	0	0	0	0	0	0	0	0	0	0	0	0	0	0
Bacteria;Bacteroidetes;Cytophagia;Cytophagales;Hymenobacteraceae;Hymenobacter	Bacteroidetes	58	1	1.20482	ASV445	0	0	0	58	0	0	0	0	0	0	0	0	0	0	0	0	0	0	0	0	0	0	0	0	0	0	0	0	0	0	0	0	0	0	0	0	0	0	0	0	0	0	0	0
Bacteria;Bacteroidetes;Cytophagia;Cytophagales;Hymenobacteraceae;Hymenobacter	Bacteroidetes	51	1	1.20482	ASV479	0	0	0	51	0	0	0	0	0	0	0	0	0	0	0	0	0	0	0	0	0	0	0	0	0	0	0	0	0	0	0	0	0	0	0	0	0	0	0	0	0	0	0	0
Bacteria;Bacteroidetes;Cytophagia;Cytophagales;Hymenobacteraceae;Nibribacter	Bacteroidetes	79	1	1.20482	ASV377	0	0	0	79	0	0	0	0	0	0	0	0	0	0	0	0	0	0	0	0	0	0	0	0	0	0	0	0	0	0	0	0	0	0	0	0	0	0	0	0	0	0	0	0
Bacteria;Bacteroidetes;Cytophagia;Cytophagales;Hymenobacteraceae;Rufibacter	Bacteroidetes	221	1	1.20482	ASV214	0	0	0	221	0	0	0	0	0	0	0	0	0	0	0	0	0	0	0	0	0	0	0	0	0	0	0	0	0	0	0	0	0	0	0	0	0	0	0	0	0	0	0	0
Bacteria;Bacteroidetes;Flavobacteria;Flavobacteriales;Flavobacteriaceae	Bacteroidetes	679	1	1.20482	ASV135	0	0	0	0	0	0	0	0	0	0	0	0	0	0	0	0	0	0	0	679	0	0	0	0	0	0	0	0	0	0	0	0	0	0	0	0	0	0	0	0	0	0	0	0
Bacteria;Bacteroidetes;Flavobacteria;Flavobacteriales;Flavobacteriaceae;Chryseobacterium	Bacteroidetes	10	2	2.40964	ASV581	0	0	0	0	0	0	0	0	0	0	0	0	0	0	0	0	0	0	0	0	0	0	0	0	0	2	0	0	0	0	0	0	0	0	0	0	0	0	0	0	0	0	0	0
Bacteria;Bacteroidetes;Flavobacteria;Flavobacteriales;Flavobacteriaceae;Cloacibacterium	Bacteroidetes	63	2	2.40964	ASV427	0	0	0	11	0	0	0	0	0	0	0	0	0	0	0	0	0	0	0	0	0	0	0	0	0	0	0	0	0	0	0	0	0	0	0	0	0	0	0	0	0	0	0	0
Bacteria;Bacteroidetes;Flavobacteria;Flavobacteriales;Flavobacteriaceae;Flavobacterium	Bacteroidetes	185	1	1.20482	ASV235	0	0	0	0	0	0	0	0	0	0	0	0	0	0	0	0	0	0	0	185	0	0	0	0	0	0	0	0	0	0	0	0	0	0	0	0	0	0	0	0	0	0	0	0
Bacteria;Bacteroidetes;Flavobacteria;Flavobacteriales;Flavobacteriaceae;Flavobacterium	Bacteroidetes	117	1	1.20482	ASV302	0	0	0	0	0	0	0	0	0	0	0	0	0	0	0	0	0	0	0	0	0	0	0	0	0	0	0	0	0	0	0	0	0	0	0	0	0	0	0	0	0	0	0	0
Bacteria;Bacteroidetes;Flavobacteria;Flavobacteriales;Flavobacteriaceae;Flavobacterium	Bacteroidetes	61	1	1.20482	ASV433	0	0	0	61	0	0	0	0	0	0	0	0	0	0	0	0	0	0	0	0	0	0	0	0	0	0	0	0	0	0	0	0	0	0	0	0	0	0	0	0	0	0	0	0
Bacteria;Bacteroidetes;Flavobacteria;Flavobacteriales;Flavobacteriaceae;Planktosalinus	Bacteroidetes	1195	1	1.20482	ASV99	0	0	0	0	0	0	0	0	0	0	0	0	0	0	0	0	0	0	0	1195	0	0	0	0	0	0	0	0	0	0	0	0	0	0	0	0	0	0	0	0	0	0	0	0
Bacteria;Bacteroidetes;Sphingobacteriia;Sphingobacteriales;Chitinophagaceae;Chitinophaga	Bacteroidetes	16	1	1.20482	ASV554	0	0	0	0	0	0	0	0	0	0	0	0	0	0	0	0	0	0	0	0	0	0	0	0	0	0	0	0	0	16	0	0	0	0	0	0	0	0	0	0	0	0	0	0
Bacteria;Bacteroidetes;Sphingobacteriia;Sphingobacteriales;Chitinophagaceae;EF494316_g	Bacteroidetes	51	2	2.40964	ASV480	0	0	0	43	0	0	0	0	0	0	0	0	0	0	0	0	0	0	0	0	0	0	0	0	0	0	0	0	0	0	0	0	0	0	0	0	0	0	0	0	0	0	0	0
Bacteria;Bacteroidetes;Sphingobacteriia;Sphingobacteriales;Chitinophagaceae;Flavisolibacter	Bacteroidetes	190	2	2.40964	ASV227	0	0	0	160	0	0	0	0	0	0	0	0	0	0	0	0	0	0	0	0	0	0	0	0	0	0	0	0	0	0	0	0	0	0	0	0	0	0	0	0	0	0	0	0
Bacteria;Bacteroidetes;Sphingobacteriia;Sphingobacteriales;Chitinophagaceae;Flavisolibacter	Bacteroidetes	50	2	2.40964	ASV485	0	0	0	41	0	0	0	0	0	0	0	0	0	0	0	0	0	0	0	0	0	0	0	0	0	0	0	0	0	0	0	0	0	0	0	0	0	0	0	0	0	0	0	0
Bacteria;Bacteroidetes;Sphingobacteriia;Sphingobacteriales;Chitinophagaceae;Flavitalea	Bacteroidetes	81	1	1.20482	ASV372	0	0	0	81	0	0	0	0	0	0	0	0	0	0	0	0	0	0	0	0	0	0	0	0	0	0	0	0	0	0	0	0	0	0	0	0	0	0	0	0	0	0	0	0
Bacteria;Bacteroidetes;Sphingobacteriia;Sphingobacteriales;Chitinophagaceae;Flavitalea	Bacteroidetes	70	1	1.20482	ASV408	0	0	0	70	0	0	0	0	0	0	0	0	0	0	0	0	0	0	0	0	0	0	0	0	0	0	0	0	0	0	0	0	0	0	0	0	0	0	0	0	0	0	0	0
Bacteria;Bacteroidetes;Sphingobacteriia;Sphingobacteriales;Chitinophagaceae;HM366486_g	Bacteroidetes	71	1	1.20482	ASV404	0	0	0	71	0	0	0	0	0	0	0	0	0	0	0	0	0	0	0	0	0	0	0	0	0	0	0	0	0	0	0	0	0	0	0	0	0	0	0	0	0	0	0	0
Bacteria;Bacteroidetes;Sphingobacteriia;Sphingobacteriales;Chitinophagaceae;PAC000056_g	Bacteroidetes	258	12	14.4578	ASV173	0	0	0	10	0	0	0	0	0	0	0	0	0	0	0	0	0	0	0	0	0	0	0	16	0	8	0	33	0	0	0	0	0	0	0	0	0	0	0	0	0	0	0	0
Bacteria;Bacteroidetes;Sphingobacteriia;Sphingobacteriales;Chitinophagaceae;Sediminibacterium	Bacteroidetes	3100	30	36.1446	ASV68	0	0	0	164	0	0	18	2	0	0	0	0	0	33	0	21	146	0	0	332	0	0	0	224	0	14	5	58	7	294	37	0	0	0	0	0	335	0	0	0	0	0	2	0
Bacteria;Bacteroidetes;Sphingobacteriia;Sphingobacteriales;Sphingobacteriaceae;Arcticibacter	Bacteroidetes	3153	1	1.20482	ASV70	0	0	0	3153	0	0	0	0	0	0	0	0	0	0	0	0	0	0	0	0	0	0	0	0	0	0	0	0	0	0	0	0	0	0	0	0	0	0	0	0	0	0	0	0
Bacteria;Bacteroidetes;Sphingobacteriia;Sphingobacteriales;Sphingobacteriaceae;Mucilaginibacter	Bacteroidetes	72	1	1.20482	ASV393	0	0	0	0	0	0	0	0	0	0	0	0	0	0	0	0	0	0	0	0	0	0	0	0	0	0	0	0	0	0	0	0	0	0	0	0	0	0	0	0	0	0	0	0
Bacteria;Bacteroidetes;Sphingobacteriia;Sphingobacteriales;Sphingobacteriaceae;Pedobacter	Bacteroidetes	1913	1	1.20482	ASV83	0	0	0	1913	0	0	0	0	0	0	0	0	0	0	0	0	0	0	0	0	0	0	0	0	0	0	0	0	0	0	0	0	0	0	0	0	0	0	0	0	0	0	0	0
Bacteria;Bacteroidetes;Sphingobacteriia;Sphingobacteriales;Sphingobacteriaceae;Pedobacter	Bacteroidetes	833	1	1.20482	ASV119	0	0	0	833	0	0	0	0	0	0	0	0	0	0	0	0	0	0	0	0	0	0	0	0	0	0	0	0	0	0	0	0	0	0	0	0	0	0	0	0	0	0	0	0
Bacteria;Bacteroidetes;Sphingobacteriia;Sphingobacteriales;Sphingobacteriaceae;Pedobacter	Bacteroidetes	259	1	1.20482	ASV194	0	0	0	259	0	0	0	0	0	0	0	0	0	0	0	0	0	0	0	0	0	0	0	0	0	0	0	0	0	0	0	0	0	0	0	0	0	0	0	0	0	0	0	0
Bacteria;Bacteroidetes;Sphingobacteriia;Sphingobacteriales;Sphingobacteriaceae;Pedobacter	Bacteroidetes	183	1	1.20482	ASV236	0	0	0	183	0	0	0	0	0	0	0	0	0	0	0	0	0	0	0	0	0	0	0	0	0	0	0	0	0	0	0	0	0	0	0	0	0	0	0	0	0	0	0	0
Bacteria;Bacteroidetes;Sphingobacteriia;Sphingobacteriales;Sphingobacteriaceae;Pedobacter	Bacteroidetes	162	1	1.20482	ASV245	0	0	0	162	0	0	0	0	0	0	0	0	0	0	0	0	0	0	0	0	0	0	0	0	0	0	0	0	0	0	0	0	0	0	0	0	0	0	0	0	0	0	0	0
Bacteria;Bacteroidetes;Sphingobacteriia;Sphingobacteriales;Sphingobacteriaceae;Pedobacter	Bacteroidetes	101	1	1.20482	ASV332	0	0	0	101	0	0	0	0	0	0	0	0	0	0	0	0	0	0	0	0	0	0	0	0	0	0	0	0	0	0	0	0	0	0	0	0	0	0	0	0	0	0	0	0
Bacteria;Bacteroidetes;Sphingobacteriia;Sphingobacteriales;Sphingobacteriaceae;Pedobacter	Bacteroidetes	68	1	1.20482	ASV414	0	0	0	0	0	0	0	0	0	0	0	0	0	0	0	0	0	0	0	0	0	0	0	0	0	0	0	0	0	68	0	0	0	0	0	0	0	0	0	0	0	0	0	0
Bacteria;Bacteroidetes;Sphingobacteriia;Sphingobacteriales;Sphingobacteriaceae;Pedobacter	Bacteroidetes	50	1	1.20482	ASV483	0	0	0	50	0	0	0	0	0	0	0	0	0	0	0	0	0	0	0	0	0	0	0	0	0	0	0	0	0	0	0	0	0	0	0	0	0	0	0	0	0	0	0	0
Bacteria;Bacteroidetes;Sphingobacteriia;Sphingobacteriales;Sphingobacteriaceae;Pedobacter_g4	Bacteroidetes	468	1	1.20482	ASV154	0	0	0	468	0	0	0	0	0	0	0	0	0	0	0	0	0	0	0	0	0	0	0	0	0	0	0	0	0	0	0	0	0	0	0	0	0	0	0	0	0	0	0	0
Bacteria;Bacteroidetes;Sphingobacteriia;Sphingobacteriales;Sphingobacteriaceae;Pedobacter_g4	Bacteroidetes	237	1	1.20482	ASV203	0	0	0	237	0	0	0	0	0	0	0	0	0	0	0	0	0	0	0	0	0	0	0	0	0	0	0	0	0	0	0	0	0	0	0	0	0	0	0	0	0	0	0	0
Bacteria;Bacteroidetes;Sphingobacteriia;Sphingobacteriales;Sphingobacteriaceae;Pedobacter_g4	Bacteroidetes	77	1	1.20482	ASV381	0	0	0	77	0	0	0	0	0	0	0	0	0	0	0	0	0	0	0	0	0	0	0	0	0	0	0	0	0	0	0	0	0	0	0	0	0	0	0	0	0	0	0	0
Bacteria;Bacteroidetes;Sphingobacteriia;Sphingobacteriales;Sphingobacteriaceae;Sphingobacterium	Bacteroidetes	305	2	2.40964	ASV185	0	0	0	0	0	0	0	0	0	0	0	0	301	0	0	0	0	4	0	0	0	0	0	0	0	0	0	0	0	0	0	0	0	0	0	0	0	0	0	0	0	0	0	0
Bacteria;Bacteroidetes;Sphingobacteriia;Sphingobacteriales;Sphingobacteriaceae;Sphingobacterium	Bacteroidetes	142	2	2.40964	ASV269	0	0	0	0	0	0	0	0	0	0	0	0	0	0	0	0	0	0	0	4	0	0	0	0	0	0	0	0	0	0	0	0	0	0	0	0	0	0	0	0	0	0	0	0
Bacteria;Bacteroidetes;Sphingobacteriia;Sphingobacteriales;Sphingobacteriaceae;Sphingobacterium	Bacteroidetes	51	1	1.20482	ASV412	0	0	0	0	0	0	0	0	0	0	0	0	0	0	0	0	0	0	0	0	0	0	0	0	0	0	0	0	0	0	0	0	0	0	0	0	0	0	0	0	0	0	0	0
Bacteria;Bacteroidetes;Sphingobacteriia;Sphingobacteriales;Sphingobacteriaceae;Sphingobacterium	Bacteroidetes	1422	1	1.20482	ASV90	0	0	0	0	0	0	0	0	0	0	0	0	0	0	0	0	0	0	0	0	0	0	0	0	0	0	0	0	0	0	0	0	0	0	0	0	0	0	0	0	0	0	0	0
Bacteria;Bacteroidetes;Sphingobacteriia;Sphingobacteriales;Sphingobacteriaceae;Sphingobacterium	Bacteroidetes	392	1	1.20482	ASV165	0	0	0	0	0	0	0	0	0	0	0	0	0	0	0	0	0	0	0	0	0	0	0	0	0	0	0	0	0	0	0	0	0	0	0	0	0	0	0	0	0	0	0	0
Bacteria;Bacteroidetes;Sphingobacteriia;Sphingobacteriales;Sphingobacteriaceae;Sphingobacterium	Bacteroidetes	223	1	1.20482	ASV212	0	0	0	0	0	0	0	0	0	0	0	0	0	0	0	0	0	0	0	0	0	0	0	0	0	0	0	0	0	0	0	0	0	0	0	0	0	0	0	0	0	0	0	0
Bacteria;Bacteroidetes;Sphingobacteriia;Sphingobacteriales;Sphingobacteriaceae;Sphingobacterium	Bacteroidetes	222	1	1.20482	ASV213	0	0	0	0	0	0	0	0	0	0	0	0	0	0	0	0	0	0	0	0	0	0	0	0	0	0	0	0	0	0	0	0	0	0	0	0	0	0	0	0	0	0	0	0
Bacteria;Bacteroidetes;Sphingobacteriia;Sphingobacteriales;Sphingobacteriaceae;Sphingobacterium	Bacteroidetes	103	1	1.20482	ASV329	0	0	0	0	0	0	0	0	0	0	0	0	0	0	0	0	0	0	0	0	0	0	0	0	0	0	0	0	0	0	0	0	0	0	0	0	0	0	0	0	0	0	0	0
Bacteria;Chlamydiae;Chlamydiae_c;Chlamydiales;Rhabdochlamydiaceae;Rhabdochlamydia	Chlamydiae	92	1	1.20482	ASV353	0	0	0	0	0	0	0	0	0	0	0	0	0	0	0	0	0	0	0	0	0	0	0	92	0	0	0	0	0	0	0	0	0	0	0	0	0	0	0	0	0	0	0	0
Bacteria;Chloroflexi;GQ396871_c;GQ396871_o;GQ396871_f;GQ396871_g	Chloroflexi	11	1	1.20482	ASV576	0	0	0	0	0	0	0	0	0	0	0	0	0	0	0	0	0	0	0	0	0	0	0	0	0	0	0	0	0	11	0	0	0	0	0	0	0	0	0	0	0	0	0	0
Bacteria;Cyanobacteria;PAC000053_c;PAC000053_o;PAC000053_f;PAC000053_g	Cyanobacteria	3	1	1.20482	ASV589	0	0	0	0	0	0	0	0	0	0	0	0	0	0	0	0	0	0	0	0	0	0	0	0	0	0	0	0	0	0	0	0	0	0	0	0	0	0	0	0	0	0	0	0
Bacteria;Cyanobacteria;PAC002560_c;PAC000393_o;PAC000616_f;PAC000616_g	Cyanobacteria	387	1	1.20482	ASV166	0	0	0	0	0	0	0	0	0	0	0	0	0	0	0	0	0	0	0	387	0	0	0	0	0	0	0	0	0	0	0	0	0	0	0	0	0	0	0	0	0	0	0	0
Bacteria;Deferribacteres;Deferribacteres_c;Deferribacterales;Deferribacteraceae;Mucispirillum	Deferribacteres	40	4	4.81928	ASV524	0	0	0	0	0	0	0	0	0	0	0	0	0	0	0	0	0	0	0	0	14	0	0	0	0	0	0	0	0	0	0	0	0	0	0	8	0	0	0	0	0	0	0	0
Bacteria;Deinococcus-Thermus;Deinococci;Deinococcales;Deinococcaceae;Deinococcus	Deinococcus-Thermus	57	1	1.20482	ASV454	0	0	0	0	0	0	0	0	0	0	0	0	0	0	0	0	0	0	0	0	0	0	0	0	0	0	0	0	0	0	0	0	0	0	0	0	0	0	0	0	0	0	0	0
Bacteria;Fibrobacteres;Fibrobacteria;Fibrobacterales;GU983350_f;EU801574_g	Fibrobacteres	434	1	1.20482	ASV157	0	0	0	0	0	0	0	0	0	0	0	0	0	0	0	0	0	0	0	434	0	0	0	0	0	0	0	0	0	0	0	0	0	0	0	0	0	0	0	0	0	0	0	0
Bacteria;Firmicutes;Bacilli;Bacillales;Bacillaceae;Bacillus	Firmicutes	478292	45	54.2169	ASV3	0	0	70632	120	54269	46595	189	51	0	107	46	54533	32520	62	35370	37	824	45	192	112	59327	0	0	6986	0	22	0	0	0	55	0	0	94	44	0	0	38	0	34691	0	166	21554	0	18188
Bacteria;Firmicutes;Bacilli;Bacillales;Bacillaceae;Bacillus	Firmicutes	6101	8	9.63855	ASV52	0	0	0	41	0	0	0	0	3312	0	0	0	0	0	0	0	0	0	0	0	0	0	0	0	0	0	0	0	0	40	0	0	0	0	0	0	8	0	0	0	0	0	0	0
Bacteria;Firmicutes;Bacilli;Bacillales;Bacillaceae;Bacillus	Firmicutes	55470	7	8.43373	ASV17	0	0	0	4	0	0	0	0	496	0	0	0	0	0	0	0	0	0	0	0	0	0	0	0	0	0	0	0	0	0	0	0	0	0	0	0	0	0	0	0	0	0	0	0
Bacteria;Firmicutes;Bacilli;Bacillales;Bacillaceae;Bacillus	Firmicutes	320	5	6.0241	ASV141	0	0	0	201	0	0	0	0	0	0	0	0	0	0	0	0	0	0	0	0	0	0	0	0	0	0	0	12	0	0	0	0	0	0	0	0	0	0	0	0	0	0	0	0
Bacteria;Firmicutes;Bacilli;Bacillales;Bacillaceae;Bacillus	Firmicutes	1726	5	6.0241	ASV85	0	0	0	103	0	0	0	0	65	0	0	0	0	0	0	0	0	0	0	1482	0	0	0	0	0	0	0	0	0	44	0	0	0	0	0	0	0	0	0	0	0	0	0	0
Bacteria;Firmicutes;Bacilli;Bacillales;Bacillaceae;Bacillus	Firmicutes	3998	2	2.40964	ASV64	0	0	0	0	0	0	0	0	0	0	0	0	0	0	0	0	0	0	3940	0	0	0	0	0	0	0	0	0	0	0	0	0	0	0	0	0	0	0	0	0	0	0	0	0
Bacteria;Firmicutes;Bacilli;Bacillales;Bacillaceae;Bacillus	Firmicutes	159	2	2.40964	ASV251	0	0	0	0	0	0	0	0	0	0	0	0	0	0	0	0	11	0	148	0	0	0	0	0	0	0	0	0	0	0	0	0	0	0	0	0	0	0	0	0	0	0	0	0
Bacteria;Firmicutes;Bacilli;Bacillales;Bacillaceae;Bacillus	Firmicutes	75	2	2.40964	ASV388	0	0	0	0	0	0	0	0	0	0	0	0	0	0	0	0	44	0	0	0	0	0	0	0	0	0	0	0	0	0	0	0	0	0	0	0	0	0	0	0	0	0	0	0
Bacteria;Firmicutes;Bacilli;Bacillales;Bacillaceae;Bacillus	Firmicutes	47	2	2.40964	ASV500	0	0	0	32	0	0	0	0	0	0	0	0	0	0	0	0	0	0	0	0	0	0	0	0	0	0	0	0	0	0	0	0	0	0	15	0	0	0	0	0	0	0	0	0
Bacteria;Firmicutes;Bacilli;Bacillales;Bacillaceae;Bacillus	Firmicutes	5268	1	1.20482	ASV59	0	0	0	0	0	0	0	0	0	0	0	0	0	0	0	0	0	0	0	0	0	0	0	0	0	0	0	0	0	0	0	0	0	0	0	0	0	0	0	0	0	0	0	0
Bacteria;Firmicutes;Bacilli;Bacillales;Bacillaceae;Bacillus	Firmicutes	2476	1	1.20482	ASV75	0	0	0	0	0	2476	0	0	0	0	0	0	0	0	0	0	0	0	0	0	0	0	0	0	0	0	0	0	0	0	0	0	0	0	0	0	0	0	0	0	0	0	0	0
Bacteria;Firmicutes;Bacilli;Bacillales;Bacillaceae;Bacillus	Firmicutes	2314	1	1.20482	ASV77	0	0	0	0	0	0	0	0	0	0	0	0	0	0	0	0	0	0	2314	0	0	0	0	0	0	0	0	0	0	0	0	0	0	0	0	0	0	0	0	0	0	0	0	0
Bacteria;Firmicutes;Bacilli;Bacillales;Bacillaceae;Bacillus	Firmicutes	364	1	1.20482	ASV170	0	0	0	364	0	0	0	0	0	0	0	0	0	0	0	0	0	0	0	0	0	0	0	0	0	0	0	0	0	0	0	0	0	0	0	0	0	0	0	0	0	0	0	0
Bacteria;Firmicutes;Bacilli;Bacillales;Bacillaceae;Bacillus	Firmicutes	313	1	1.20482	ASV182	0	0	0	0	0	313	0	0	0	0	0	0	0	0	0	0	0	0	0	0	0	0	0	0	0	0	0	0	0	0	0	0	0	0	0	0	0	0	0	0	0	0	0	0
Bacteria;Firmicutes;Bacilli;Bacillales;Bacillaceae;Bacillus	Firmicutes	304	1	1.20482	ASV186	0	0	0	0	0	0	0	0	0	0	0	0	0	0	0	0	0	0	0	0	0	0	0	0	0	0	0	0	0	0	0	0	0	0	0	0	0	0	0	0	0	0	0	0
Bacteria;Firmicutes;Bacilli;Bacillales;Bacillaceae;Bacillus	Firmicutes	229	1	1.20482	ASV208	0	0	0	0	0	0	0	0	0	0	0	0	0	0	0	0	0	0	0	0	0	0	0	0	0	0	0	0	0	0	0	0	0	0	0	0	0	0	0	0	0	0	0	0
Bacteria;Firmicutes;Bacilli;Bacillales;Bacillaceae;Bacillus	Firmicutes	97	1	1.20482	ASV341	0	0	0	97	0	0	0	0	0	0	0	0	0	0	0	0	0	0	0	0	0	0	0	0	0	0	0	0	0	0	0	0	0	0	0	0	0	0	0	0	0	0	0	0
Bacteria;Firmicutes;Bacilli;Bacillales;Bacillaceae;Bacillus	Firmicutes	87	1	1.20482	ASV362	0	0	0	0	0	0	0	0	0	0	0	0	0	0	0	0	0	0	87	0	0	0	0	0	0	0	0	0	0	0	0	0	0	0	0	0	0	0	0	0	0	0	0	0
Bacteria;Firmicutes;Bacilli;Bacillales;Bacillaceae;Bacillus	Firmicutes	73	1	1.20482	ASV399	0	0	0	0	0	0	0	0	0	0	0	0	0	0	0	0	0	0	0	0	0	0	0	0	0	0	0	0	0	0	0	0	0	0	0	0	0	0	0	0	0	0	0	0
Bacteria;Firmicutes;Bacilli;Bacillales;Bacillaceae;Bacillus	Firmicutes	70	1	1.20482	ASV407	0	0	0	70	0	0	0	0	0	0	0	0	0	0	0	0	0	0	0	0	0	0	0	0	0	0	0	0	0	0	0	0	0	0	0	0	0	0	0	0	0	0	0	0
Bacteria;Firmicutes;Bacilli;Bacillales;Bacillaceae;Bacillus	Firmicutes	65	1	1.20482	ASV421	0	0	0	65	0	0	0	0	0	0	0	0	0	0	0	0	0	0	0	0	0	0	0	0	0	0	0	0	0	0	0	0	0	0	0	0	0	0	0	0	0	0	0	0
Bacteria;Firmicutes;Bacilli;Bacillales;Bacillaceae;Bacillus	Firmicutes	59	1	1.20482	ASV440	0	0	0	59	0	0	0	0	0	0	0	0	0	0	0	0	0	0	0	0	0	0	0	0	0	0	0	0	0	0	0	0	0	0	0	0	0	0	0	0	0	0	0	0
Bacteria;Firmicutes;Bacilli;Bacillales;Bacillaceae;Domibacillus	Firmicutes	1440	1	1.20482	ASV89	0	0	0	0	0	0	0	0	0	0	0	0	0	0	0	0	0	0	0	0	0	0	0	0	0	0	0	0	0	0	0	0	0	0	0	0	0	0	0	0	0	0	0	0
Bacteria;Firmicutes;Bacilli;Bacillales;Bacillaceae;Gracilibacillus	Firmicutes	254	1	1.20482	ASV196	0	0	0	0	0	0	0	0	0	0	0	0	0	0	0	0	0	0	0	254	0	0	0	0	0	0	0	0	0	0	0	0	0	0	0	0	0	0	0	0	0	0	0	0
Bacteria;Firmicutes;Bacilli;Bacillales;Bacillaceae;Halobacillus	Firmicutes	113	1	1.20482	ASV315	0	0	0	0	0	0	0	0	0	0	0	0	0	0	0	0	0	0	0	113	0	0	0	0	0	0	0	0	0	0	0	0	0	0	0	0	0	0	0	0	0	0	0	0
Bacteria;Firmicutes;Bacilli;Bacillales;Bacillaceae;Marinococcus	Firmicutes	426	1	1.20482	ASV159	0	0	0	0	0	0	0	0	0	0	0	0	0	0	0	0	0	0	0	426	0	0	0	0	0	0	0	0	0	0	0	0	0	0	0	0	0	0	0	0	0	0	0	0
Bacteria;Firmicutes;Bacilli;Bacillales;Bacillaceae;Oceanobacillus	Firmicutes	5150	1	1.20482	ASV60	0	0	0	0	0	0	5150	0	0	0	0	0	0	0	0	0	0	0	0	0	0	0	0	0	0	0	0	0	0	0	0	0	0	0	0	0	0	0	0	0	0	0	0	0
Bacteria;Firmicutes;Bacilli;Bacillales;Bacillaceae;Oceanobacillus	Firmicutes	62	1	1.20482	ASV428	0	0	0	62	0	0	0	0	0	0	0	0	0	0	0	0	0	0	0	0	0	0	0	0	0	0	0	0	0	0	0	0	0	0	0	0	0	0	0	0	0	0	0	0
Bacteria;Firmicutes;Bacilli;Bacillales;Bacillaceae;Ornithinibacillus	Firmicutes	37	2	2.40964	ASV525	0	0	0	0	0	0	0	0	0	0	0	0	0	0	0	0	0	0	0	13	0	0	0	0	0	0	0	0	0	0	0	0	0	0	0	0	0	0	0	0	0	0	0	0
Bacteria;Firmicutes;Bacilli;Bacillales;Bacillaceae;Paralkalibacillus	Firmicutes	128	1	1.20482	ASV281	0	0	0	0	0	0	0	0	128	0	0	0	0	0	0	0	0	0	0	0	0	0	0	0	0	0	0	0	0	0	0	0	0	0	0	0	0	0	0	0	0	0	0	0
Bacteria;Firmicutes;Bacilli;Bacillales;Bacillaceae;Pseudogracilibacillus	Firmicutes	147	1	1.20482	ASV263	0	0	0	0	0	0	0	0	0	0	0	0	0	0	0	0	0	0	0	147	0	0	0	0	0	0	0	0	0	0	0	0	0	0	0	0	0	0	0	0	0	0	0	0
Bacteria;Firmicutes;Bacilli;Bacillales;Bacillaceae;Salipaludibacillus	Firmicutes	200	1	1.20482	ASV224	0	0	0	0	0	0	0	0	0	0	0	0	0	0	0	0	0	0	0	200	0	0	0	0	0	0	0	0	0	0	0	0	0	0	0	0	0	0	0	0	0	0	0	0
Bacteria;Firmicutes;Bacilli;Bacillales;Bacillaceae;Virgibacillus	Firmicutes	46	1	1.20482	ASV505	0	0	0	46	0	0	0	0	0	0	0	0	0	0	0	0	0	0	0	0	0	0	0	0	0	0	0	0	0	0	0	0	0	0	0	0	0	0	0	0	0	0	0	0
Bacteria;Firmicutes;Bacilli;Bacillales;Gemella_f;Gemella	Firmicutes	18	2	2.40964	ASV569	0	0	0	0	0	0	0	0	0	0	0	0	0	0	0	0	0	0	0	0	0	0	0	0	0	0	0	0	0	7	0	0	0	0	0	0	0	0	0	0	0	0	0	0
Bacteria;Firmicutes;Bacilli;Bacillales;Planococcaceae	Firmicutes	59	2	2.40964	ASV443	0	0	0	51	0	0	0	0	0	0	0	0	0	0	0	0	0	0	0	0	0	0	0	0	0	0	0	0	0	0	0	0	0	0	0	0	0	0	0	0	0	0	0	0
Bacteria;Firmicutes;Bacilli;Bacillales;Planococcaceae	Firmicutes	150	1	1.20482	ASV201	0	0	0	0	0	0	0	0	0	0	0	0	0	0	0	0	0	0	0	0	0	0	0	0	0	0	0	0	0	0	0	0	0	0	0	0	0	0	0	0	0	0	0	0
Bacteria;Firmicutes;Bacilli;Bacillales;Planococcaceae	Firmicutes	81	1	1.20482	ASV373	0	0	0	0	0	0	0	0	0	0	0	0	0	0	0	0	0	0	0	0	0	0	0	0	0	0	0	0	0	0	0	0	0	0	0	0	0	0	0	0	0	0	0	0
Bacteria;Firmicutes;Bacilli;Bacillales;Planococcaceae;Lysinibacillus	Firmicutes	34	1	1.20482	ASV283	0	0	0	34	0	0	0	0	0	0	0	0	0	0	0	0	0	0	0	0	0	0	0	0	0	0	0	0	0	0	0	0	0	0	0	0	0	0	0	0	0	0	0	0
Bacteria;Firmicutes;Bacilli;Bacillales;Planococcaceae;Lysinibacillus	Firmicutes	42	1	1.20482	ASV474	0	0	0	42	0	0	0	0	0	0	0	0	0	0	0	0	0	0	0	0	0	0	0	0	0	0	0	0	0	0	0	0	0	0	0	0	0	0	0	0	0	0	0	0
Bacteria;Firmicutes;Bacilli;Bacillales;Planococcaceae;Lysinibacillus	Firmicutes	238	1	1.20482	ASV202	0	0	0	0	0	0	0	0	0	0	0	0	0	0	0	0	0	0	0	0	0	0	0	0	0	0	0	0	0	0	0	0	0	0	0	0	0	0	0	238	0	0	0	0
Bacteria;Firmicutes;Bacilli;Bacillales;Planococcaceae;Lysinibacillus	Firmicutes	170	1	1.20482	ASV240	0	0	0	0	0	0	0	0	0	0	0	0	0	0	0	0	0	0	0	0	0	0	0	0	0	0	0	0	0	0	0	0	0	0	0	0	0	0	0	170	0	0	0	0
Bacteria;Firmicutes;Bacilli;Bacillales;Planococcaceae;Planococcus	Firmicutes	411	1	1.20482	ASV162	0	0	0	411	0	0	0	0	0	0	0	0	0	0	0	0	0	0	0	0	0	0	0	0	0	0	0	0	0	0	0	0	0	0	0	0	0	0	0	0	0	0	0	0
Bacteria;Firmicutes;Bacilli;Bacillales;Planococcaceae;Planococcus	Firmicutes	317	1	1.20482	ASV180	0	0	0	0	0	0	0	0	0	0	0	0	0	0	0	0	0	0	0	0	0	0	0	0	0	0	0	0	0	0	0	0	0	0	0	0	0	0	0	0	0	0	0	0
Bacteria;Firmicutes;Bacilli;Bacillales;Planococcaceae;Planococcus	Firmicutes	107	1	1.20482	ASV323	0	0	0	0	0	0	0	0	0	0	0	0	0	0	0	0	0	0	0	0	0	0	0	0	0	0	0	0	0	0	0	0	0	0	0	0	0	0	0	0	0	0	0	0
Bacteria;Firmicutes;Bacilli;Bacillales;Planococcaceae;Psychrobacillus	Firmicutes	77	2	2.40964	ASV383	0	0	0	22	0	0	0	0	0	0	0	0	0	0	0	0	0	0	55	0	0	0	0	0	0	0	0	0	0	0	0	0	0	0	0	0	0	0	0	0	0	0	0	0
Bacteria;Firmicutes;Bacilli;Bacillales;Planococcaceae;Psychrobacillus	Firmicutes	132	1	1.20482	ASV275	0	0	0	0	0	0	0	0	0	0	0	0	0	0	0	0	0	0	0	0	0	0	0	0	0	0	0	0	0	0	0	0	0	0	0	0	0	0	0	0	0	0	0	0
Bacteria;Firmicutes;Bacilli;Bacillales;Planococcaceae;Solibacillus	Firmicutes	140	1	1.20482	ASV257	0	0	0	0	0	0	0	0	0	0	0	0	0	0	0	0	0	0	0	0	0	0	0	0	0	0	0	0	0	0	0	0	0	0	0	0	0	0	0	0	0	0	0	0
Bacteria;Firmicutes;Bacilli;Bacillales;Planococcaceae;Sporosarcina	Firmicutes	899	3	3.61446	ASV110	0	0	0	0	0	0	0	0	0	0	0	0	0	0	0	0	0	0	0	208	0	0	0	0	0	0	0	0	0	0	0	0	0	0	0	0	0	0	0	0	0	0	0	0
Bacteria;Firmicutes;Bacilli;Bacillales;Planococcaceae;Sporosarcina	Firmicutes	1016	1	1.20482	ASV108	0	0	0	0	0	0	0	0	0	0	0	0	0	0	0	0	0	0	0	0	0	0	0	0	0	0	0	0	0	0	0	0	0	0	0	0	0	0	0	0	0	0	0	0
Bacteria;Firmicutes;Bacilli;Bacillales;Planococcaceae;Sporosarcina	Firmicutes	112	1	1.20482	ASV317	0	0	0	112	0	0	0	0	0	0	0	0	0	0	0	0	0	0	0	0	0	0	0	0	0	0	0	0	0	0	0	0	0	0	0	0	0	0	0	0	0	0	0	0
Bacteria;Firmicutes;Bacilli;Bacillales;Staphylococcaceae;Jeotgalicoccus	Firmicutes	184	2	2.40964	ASV211	0	0	0	0	0	0	0	0	0	0	0	0	0	0	0	0	0	0	0	110	0	0	0	0	0	0	0	0	0	0	0	0	0	0	0	0	0	0	0	0	0	0	0	0
Bacteria;Firmicutes;Bacilli;Bacillales;Staphylococcaceae;Jeotgalicoccus	Firmicutes	43	1	1.20482	ASV468	0	0	0	0	0	0	0	0	0	0	0	0	0	0	0	0	0	43	0	0	0	0	0	0	0	0	0	0	0	0	0	0	0	0	0	0	0	0	0	0	0	0	0	0
Bacteria;Firmicutes;Bacilli;Bacillales;Staphylococcaceae;Staphylococcus	Firmicutes	213190	38	45.7831	ASV4	0	0	0	0	0	0	12554	17	10343	0	316	247	7145	9821	48	0	0	5722	41202	0	0	0	700	731	57	59	45	38	20540	5382	0	0	0	0	35	0	0	19542	0	0	0	46	462	0
Bacteria;Firmicutes;Bacilli;Bacillales;Staphylococcaceae;Staphylococcus	Firmicutes	26530	18	21.6867	ASV33	0	0	0	0	0	0	0	0	0	0	0	0	97	0	0	0	0	725	0	0	59	516	144	0	0	0	0	0	0	3484	0	118	0	0	0	0	0	0	0	5314	0	0	0	0
Bacteria;Firmicutes;Bacilli;Bacillales;Staphylococcaceae;Staphylococcus	Firmicutes	36037	6	7.22892	ASV24	0	0	0	0	0	0	0	0	0	0	0	0	0	0	0	0	0	34958	0	117	0	0	0	0	0	0	0	0	0	177	0	0	0	0	106	0	0	0	0	0	0	0	0	0
Bacteria;Firmicutes;Bacilli;Bacillales;Staphylococcaceae;Staphylococcus	Firmicutes	296	5	6.0241	ASV188	0	0	0	53	0	0	0	0	0	0	0	0	0	0	0	0	92	0	0	0	0	0	0	0	0	0	0	0	0	36	0	0	0	0	0	0	0	0	0	0	0	0	0	0
Bacteria;Firmicutes;Bacilli;Bacillales;Staphylococcaceae;Staphylococcus	Firmicutes	7045	2	2.40964	ASV48	0	0	0	0	0	0	157	0	0	0	0	0	0	0	0	0	0	0	0	0	0	0	0	0	0	0	0	0	0	0	0	0	0	0	0	0	0	6888	0	0	0	0	0	0
Bacteria;Firmicutes;Bacilli;Bacillales;Staphylococcaceae;Staphylococcus	Firmicutes	188	1	1.20482	ASV233	0	0	0	0	0	0	0	0	0	0	0	0	0	0	0	0	0	0	0	0	0	0	0	0	0	0	0	0	0	188	0	0	0	0	0	0	0	0	0	0	0	0	0	0
Bacteria;Firmicutes;Bacilli;Bacillales;Staphylococcaceae;Staphylococcus	Firmicutes	162	1	1.20482	ASV246	0	0	0	0	0	0	0	0	0	0	0	0	0	0	0	0	0	0	0	0	0	0	0	0	0	0	0	0	0	162	0	0	0	0	0	0	0	0	0	0	0	0	0	0
Bacteria;Firmicutes;Bacilli;Bacillales;Staphylococcaceae;Staphylococcus	Firmicutes	161	1	1.20482	ASV248	0	0	0	0	0	0	0	0	0	0	0	0	0	0	0	0	0	0	161	0	0	0	0	0	0	0	0	0	0	0	0	0	0	0	0	0	0	0	0	0	0	0	0	0
Bacteria;Firmicutes;Bacilli;Bacillales;Staphylococcaceae;Staphylococcus	Firmicutes	85	1	1.20482	ASV364	0	0	0	0	0	0	0	0	0	0	0	0	0	0	0	0	0	0	85	0	0	0	0	0	0	0	0	0	0	0	0	0	0	0	0	0	0	0	0	0	0	0	0	0
Bacteria;Firmicutes;Bacilli;Bacillales;Staphylococcaceae;Staphylococcus;Staphylococcus equorum	Firmicutes	29472	6	7.22892	ASV31	0	0	0	0	0	0	262	0	0	0	0	0	0	0	0	0	0	2559	0	22512	0	0	112	0	0	0	0	0	0	0	0	0	0	0	0	0	0	0	0	0	0	0	0	0
Bacteria;Firmicutes;Bacilli;Bacillales;Staphylococcaceae;Staphylococcus;Staphylococcus saprophyticus	Firmicutes	74	1	1.20482	ASV392	0	0	0	0	0	0	0	0	0	0	0	0	0	0	0	0	0	0	74	0	0	0	0	0	0	0	0	0	0	0	0	0	0	0	0	0	0	0	0	0	0	0	0	0
Bacteria;Firmicutes;Bacilli;Bacillales;Staphylococcaceae;Staphylococcus;Staphylococcus succinus	Firmicutes	2853	1	1.20482	ASV72	0	0	0	0	0	0	0	0	0	0	0	0	0	0	0	0	0	0	2853	0	0	0	0	0	0	0	0	0	0	0	0	0	0	0	0	0	0	0	0	0	0	0	0	0
Bacteria;Firmicutes;Bacilli;Lactobacillales;Aerococcaceae;Granulicatella	Firmicutes	270	1	1.20482	ASV192	0	0	0	0	0	0	0	0	0	0	0	0	0	0	0	0	0	0	0	0	0	270	0	0	0	0	0	0	0	0	0	0	0	0	0	0	0	0	0	0	0	0	0	0
Bacteria;Firmicutes;Bacilli;Lactobacillales;Carnobacteriaceae;Atopostipes	Firmicutes	9	1	1.20482	ASV563	0	0	0	0	0	0	0	0	0	0	0	0	0	0	0	0	0	0	0	0	0	0	0	0	0	0	0	0	0	0	0	0	0	0	0	0	0	0	0	0	0	0	0	0
Bacteria;Firmicutes;Bacilli;Lactobacillales;Enterococcaceae;Enterococcus	Firmicutes	124067	23	27.7108	ASV8	0	19	110	0	0	0	0	0	32	49	0	0	0	0	0	57518	0	40	0	16	0	0	0	0	24	35	690	0	0	0	0	0	0	0	0	31	0	0	0	0	0	0	0	0
Bacteria;Firmicutes;Bacilli;Lactobacillales;Enterococcaceae;Enterococcus	Firmicutes	82021	10	12.0482	ASV9	0	0	0	0	0	0	0	0	0	0	0	0	0	0	0	0	0	0	0	0	0	0	0	0	0	0	0	0	0	348	0	0	0	0	0	0	0	0	0	0	0	0	0	0
Bacteria;Firmicutes;Bacilli;Lactobacillales;Enterococcaceae;Enterococcus	Firmicutes	97	2	2.40964	ASV342	0	0	0	0	0	0	0	0	0	0	0	0	0	0	0	0	0	0	0	0	0	0	0	0	0	0	0	0	0	0	0	0	0	0	0	0	0	0	0	0	0	0	0	0
Bacteria;Firmicutes;Bacilli;Lactobacillales;Enterococcaceae;Enterococcus	Firmicutes	2192	1	1.20482	ASV80	0	0	0	0	0	0	0	0	0	0	0	0	0	0	0	0	0	0	0	0	0	0	0	0	0	0	0	0	0	0	0	0	0	0	0	0	0	0	0	0	0	0	0	0
Bacteria;Firmicutes;Bacilli;Lactobacillales;Enterococcaceae;Enterococcus	Firmicutes	114	1	1.20482	ASV312	0	0	0	0	0	0	0	0	0	0	0	0	0	0	0	0	0	0	0	0	0	0	0	0	0	0	0	0	0	0	0	0	0	0	0	0	0	0	0	0	0	0	0	0
Bacteria;Firmicutes;Bacilli;Lactobacillales;Lactobacillaceae;Lactobacillus	Firmicutes	43998	12	14.4578	ASV19	0	0	75	0	0	0	0	0	0	0	0	0	0	0	0	0	0	0	0	0	0	0	0	0	0	0	0	0	0	352	0	0	31	0	0	0	0	0	0	0	0	0	0	0
Bacteria;Firmicutes;Bacilli;Lactobacillales;Lactobacillaceae;Lactobacillus	Firmicutes	78	8	9.63855	ASV298	0	0	0	0	9	0	0	0	0	0	0	0	14	0	0	0	0	8	0	0	0	0	0	0	0	0	0	0	0	0	0	0	0	0	0	0	0	0	4	0	0	6	0	0
Bacteria;Firmicutes;Bacilli;Lactobacillales;Lactobacillaceae;Lactobacillus	Firmicutes	65	2	2.40964	ASV423	0	0	0	0	0	0	0	0	0	0	0	0	0	0	0	0	0	0	0	16	0	0	0	0	0	0	0	0	0	0	0	0	0	0	0	0	0	0	0	0	0	0	0	0
Bacteria;Firmicutes;Bacilli;Lactobacillales;Lactobacillaceae;Lactobacillus	Firmicutes	74	1	1.20482	ASV365	0	0	0	0	0	0	0	0	0	0	0	0	0	0	0	0	0	0	0	74	0	0	0	0	0	0	0	0	0	0	0	0	0	0	0	0	0	0	0	0	0	0	0	0
Bacteria;Firmicutes;Bacilli;Lactobacillales;Lactobacillaceae;Lactobacillus;Lactobacillus aviarius	Firmicutes	98	1	1.20482	ASV340	0	0	0	0	0	0	0	0	0	0	0	0	0	0	0	0	0	0	0	0	0	0	0	0	0	0	0	0	0	0	0	0	0	0	0	0	0	0	0	0	0	0	0	0
Bacteria;Firmicutes;Bacilli;Lactobacillales;Lactobacillaceae;Lactobacillus;Lactobacillus paracasei	Firmicutes	9204	1	1.20482	ASV44	0	0	0	0	0	0	0	0	0	0	0	0	0	0	0	0	0	0	0	0	0	0	0	0	0	0	0	0	0	0	0	0	0	0	0	0	0	0	0	0	0	0	0	0
Bacteria;Firmicutes;Bacilli;Lactobacillales;Lactobacillaceae;Lactobacillus;Lactobacillus paracasei	Firmicutes	918	1	1.20482	ASV109	0	0	0	0	0	0	0	0	0	0	0	0	0	0	0	0	0	0	0	0	0	0	0	0	0	0	0	0	0	0	0	0	0	0	0	0	0	0	0	0	0	0	0	0
Bacteria;Firmicutes;Bacilli;Lactobacillales;Lactobacillaceae;Lactobacillus;Lactobacillus paracasei	Firmicutes	99	1	1.20482	ASV337	0	0	0	0	0	0	0	0	0	0	0	0	0	0	0	0	0	0	0	0	0	0	0	0	0	0	0	0	0	99	0	0	0	0	0	0	0	0	0	0	0	0	0	0
Bacteria;Firmicutes;Bacilli;Lactobacillales;Lactobacillaceae;Lactobacillus;Lactobacillus sakei	Firmicutes	24342	3	3.61446	ASV34	0	0	0	0	0	0	0	0	0	0	0	0	0	0	0	0	0	0	0	0	0	0	0	0	0	0	0	0	24231	0	0	0	0	0	0	0	0	0	0	0	0	0	0	0
Bacteria;Firmicutes;Bacilli;Lactobacillales;Lactobacillaceae;Pediococcus	Firmicutes	1179	3	3.61446	ASV101	0	0	0	0	0	0	0	0	0	0	0	0	0	0	0	0	0	0	0	0	0	0	0	0	0	0	0	0	0	0	0	0	0	0	0	0	0	0	0	0	0	0	0	0
Bacteria;Firmicutes;Bacilli;Lactobacillales;Streptococcaceae;Lactococcus	Firmicutes	858	3	3.61446	ASV113	0	0	0	0	0	0	0	0	0	0	0	0	0	0	0	25	0	0	0	0	0	0	0	0	0	0	0	0	0	827	0	0	0	0	0	0	0	0	0	0	0	0	0	0
Bacteria;Firmicutes;Bacilli;Lactobacillales;Streptococcaceae;Lactococcus;Lactococcus lactis	Firmicutes	16	2	2.40964	ASV573	0	0	0	0	0	0	0	14	0	0	0	0	0	0	0	0	0	0	0	0	0	0	0	0	0	0	0	0	0	0	0	0	0	0	0	0	0	0	0	0	0	0	0	0
Bacteria;Firmicutes;Bacilli;Lactobacillales;Streptococcaceae;Streptococcus	Firmicutes	46	2	2.40964	ASV475	0	0	0	10	0	0	0	0	0	0	0	0	0	0	0	0	0	0	0	0	0	0	0	0	0	0	0	0	0	36	0	0	0	0	0	0	0	0	0	0	0	0	0	0
Bacteria;Firmicutes;Clostridia;Clostridiales;Clostridiaceae;Clostridium	Firmicutes	56	2	2.40964	ASV460	0	0	0	0	0	0	0	0	0	0	0	0	0	0	0	4	0	0	0	0	0	0	0	0	0	0	0	0	0	0	0	0	0	0	0	0	0	0	0	0	0	0	0	0
Bacteria;Firmicutes;Clostridia;Clostridiales;Clostridiaceae;Clostridium	Firmicutes	59	1	1.20482	ASV442	0	0	0	59	0	0	0	0	0	0	0	0	0	0	0	0	0	0	0	0	0	0	0	0	0	0	0	0	0	0	0	0	0	0	0	0	0	0	0	0	0	0	0	0
Bacteria;Firmicutes;Clostridia;Clostridiales;Lachnospiraceae;Clostridium_g24	Firmicutes	13	2	2.40964	ASV584	0	0	0	0	0	0	0	0	0	0	0	0	0	0	0	0	0	0	0	0	0	0	0	0	0	0	0	0	0	0	0	0	0	0	0	0	0	0	0	0	0	0	0	0
Bacteria;Firmicutes;Clostridia;Clostridiales;Lachnospiraceae;Clostridium_g34	Firmicutes	474	1	1.20482	ASV153	0	0	0	0	0	0	0	0	0	0	0	0	0	0	0	0	0	0	0	0	0	474	0	0	0	0	0	0	0	0	0	0	0	0	0	0	0	0	0	0	0	0	0	0
Bacteria;Firmicutes;Clostridia;Clostridiales;Lachnospiraceae;KE159538_g	Firmicutes	367	11	13.253	ASV169	0	0	0	0	27	0	38	0	0	0	0	0	0	0	0	0	0	21	0	0	0	0	13	0	0	0	0	0	0	43	0	0	0	0	0	0	33	0	0	0	70	0	50	0
Bacteria;Firmicutes;Clostridia;Clostridiales;Lachnospiraceae;KE159538_g	Firmicutes	179	4	4.81928	ASV218	0	0	0	0	0	0	0	0	0	0	0	0	26	0	0	0	0	0	0	0	48	0	0	0	0	0	0	0	52	0	0	0	0	0	0	0	0	0	0	0	0	0	0	0
Bacteria;Firmicutes;Clostridia;Clostridiales;Lachnospiraceae;KE159538_g	Firmicutes	32	1	1.20482	ASV398	0	0	0	0	0	0	0	0	0	0	0	0	0	0	0	0	0	0	0	0	0	0	0	0	0	0	0	0	0	0	0	0	0	0	0	32	0	0	0	0	0	0	0	0
Bacteria;Firmicutes;Clostridia;Clostridiales;Lachnospiraceae;PAC001105_g	Firmicutes	17	2	2.40964	ASV572	0	0	0	0	0	0	11	0	0	0	0	0	0	0	0	0	0	0	0	0	0	0	0	0	0	0	0	0	0	0	0	0	0	0	0	0	0	0	0	0	0	0	0	0
Bacteria;Firmicutes;Clostridia;Clostridiales;Peptostreptococcaceae;Paeniclostridium	Firmicutes	48	2	2.40964	ASV497	0	0	0	0	0	0	0	0	0	0	0	0	0	0	0	0	0	0	0	0	0	0	0	38	0	0	0	0	0	0	0	0	0	0	0	0	0	0	0	0	0	0	0	0
Bacteria;Firmicutes;Clostridia;Clostridiales;Peptostreptococcaceae;Romboutsia	Firmicutes	66	1	1.20482	ASV419	0	0	0	66	0	0	0	0	0	0	0	0	0	0	0	0	0	0	0	0	0	0	0	0	0	0	0	0	0	0	0	0	0	0	0	0	0	0	0	0	0	0	0	0
Bacteria;Firmicutes;Clostridia;Clostridiales;Peptostreptococcaceae;Terrisporobacter	Firmicutes	56	3	3.61446	ASV458	0	0	0	46	0	0	0	0	0	0	0	0	0	0	0	0	0	0	0	0	0	0	0	0	0	0	0	0	0	3	0	0	0	0	0	0	0	0	0	0	0	0	0	0
Bacteria;Firmicutes;Erysipelotrichi;Erysipelotrichales;Erysipelotrichaceae;Turicibacter	Firmicutes	62	2	2.40964	ASV430	0	0	0	39	0	0	0	0	0	0	0	0	0	0	0	0	0	0	0	0	0	0	0	0	0	0	0	0	0	0	0	0	0	0	0	0	0	0	0	0	0	0	0	0
Bacteria;Firmicutes;Negativicutes;Veillonellales;Veillonellaceae;Dialister	Firmicutes	727	8	9.63855	ASV130	0	0	28	0	0	0	0	0	0	0	0	0	0	0	0	0	0	0	0	0	0	0	0	0	0	0	0	0	0	0	0	0	0	0	0	0	0	0	0	0	0	0	0	0
Bacteria;Firmicutes;Tissierellia;Tissierellales;Peptoniphilaceae;Peptoniphilus	Firmicutes	24069	26	31.3253	ASV22	0	0	0	0	0	0	0	0	12	105	0	0	0	0	0	0	0	14	0	0	0	0	0	0	24	0	0	0	0	1474	0	0	499	0	0	116	0	0	0	0	8	0	0	0
Bacteria;Gemmatimonadetes;Gemmatimonadetes_c;Gemmatimonadales;Gemmatimonadaceae	Gemmatimonadetes	9	2	2.40964	ASV594	0	0	0	0	0	0	0	0	0	0	0	0	0	0	0	0	0	0	0	0	0	0	0	5	0	0	0	4	0	0	0	0	0	0	0	0	0	0	0	0	0	0	0	0
Bacteria;Gemmatimonadetes;Gemmatimonadetes_c;Gemmatimonadales;Gemmatimonadaceae	Gemmatimonadetes	44	1	1.20482	ASV395	0	0	0	44	0	0	0	0	0	0	0	0	0	0	0	0	0	0	0	0	0	0	0	0	0	0	0	0	0	0	0	0	0	0	0	0	0	0	0	0	0	0	0	0
Bacteria;Gemmatimonadetes;Gemmatimonadetes_c;Gemmatimonadales;Gemmatimonadaceae	Gemmatimonadetes	226	1	1.20482	ASV210	0	0	0	226	0	0	0	0	0	0	0	0	0	0	0	0	0	0	0	0	0	0	0	0	0	0	0	0	0	0	0	0	0	0	0	0	0	0	0	0	0	0	0	0
Bacteria;Gemmatimonadetes;Gemmatimonadetes_c;Gemmatimonadales;Gemmatimonadaceae;Gemmatirosa	Gemmatimonadetes	45	1	1.20482	ASV512	0	0	0	45	0	0	0	0	0	0	0	0	0	0	0	0	0	0	0	0	0	0	0	0	0	0	0	0	0	0	0	0	0	0	0	0	0	0	0	0	0	0	0	0
Bacteria;Gemmatimonadetes;Longimicrobia;GQ263235_o;GQ263235_f	Gemmatimonadetes	58	1	1.20482	ASV446	0	0	0	58	0	0	0	0	0	0	0	0	0	0	0	0	0	0	0	0	0	0	0	0	0	0	0	0	0	0	0	0	0	0	0	0	0	0	0	0	0	0	0	0
Bacteria;Gemmatimonadetes;Longimicrobia;Longimicrobiales;Longimicrobiaceae;Longimicrobium	Gemmatimonadetes	96	1	1.20482	ASV343	0	0	0	96	0	0	0	0	0	0	0	0	0	0	0	0	0	0	0	0	0	0	0	0	0	0	0	0	0	0	0	0	0	0	0	0	0	0	0	0	0	0	0	0
Bacteria;Nitrospirae;Nitrospira_c;Nitrospirales;Nitrospiraceae;Nitrospira	Nitrospirae	30	1	1.20482	ASV532	0	0	0	0	0	0	0	0	0	0	0	0	0	0	0	0	0	0	0	0	0	0	0	0	0	0	0	0	0	30	0	0	0	0	0	0	0	0	0	0	0	0	0	0
Bacteria;Planctomycetes;Phycisphaerae;Phycisphaerales;Phycisphaeraceae;JN825577_g;JN825577_s	Planctomycetes	89	1	1.20482	ASV358	0	0	0	0	0	0	0	0	0	0	0	0	0	0	0	0	0	0	0	89	0	0	0	0	0	0	0	0	0	0	0	0	0	0	0	0	0	0	0	0	0	0	0	0
Bacteria;Planctomycetes;Phycisphaerae;Phycisphaerales;Tepidisphaeraceae;Tepidisphaera	Planctomycetes	50	1	1.20482	ASV482	0	0	0	50	0	0	0	0	0	0	0	0	0	0	0	0	0	0	0	0	0	0	0	0	0	0	0	0	0	0	0	0	0	0	0	0	0	0	0	0	0	0	0	0
Bacteria;Planctomycetes;Planctomycetia;Planctomycetales;Isosphaeraceae;Singulisphaera	Planctomycetes	49	1	1.20482	ASV491	0	0	0	49	0	0	0	0	0	0	0	0	0	0	0	0	0	0	0	0	0	0	0	0	0	0	0	0	0	0	0	0	0	0	0	0	0	0	0	0	0	0	0	0
Bacteria;Proteobacteria;Alphaproteobacteria;Caulobacterales;Caulobacteraceae	Proteobacteria	1069	13	15.6627	ASV103	0	0	0	0	0	0	0	0	0	0	0	0	0	27	0	20	21	0	0	216	0	0	0	46	0	0	0	0	12	140	7	0	0	0	0	0	279	0	0	0	0	0	0	0
Bacteria;Proteobacteria;Alphaproteobacteria;Caulobacterales;Caulobacteraceae	Proteobacteria	35	2	2.40964	ASV527	0	0	0	30	0	0	0	0	0	0	0	0	0	0	0	0	0	0	0	0	0	0	0	0	0	0	0	0	0	5	0	0	0	0	0	0	0	0	0	0	0	0	0	0
Bacteria;Proteobacteria;Alphaproteobacteria;Caulobacterales;Caulobacteraceae;Brevundimonas	Proteobacteria	76	4	4.81928	ASV386	0	0	0	17	0	0	0	0	0	0	0	0	0	0	0	0	17	0	0	0	0	0	0	28	0	0	0	0	0	0	0	0	0	0	0	0	0	0	0	0	0	0	0	0
Bacteria;Proteobacteria;Alphaproteobacteria;Caulobacterales;Caulobacteraceae;Brevundimonas	Proteobacteria	73	3	3.61446	ASV397	0	0	0	0	0	0	0	0	0	0	0	0	0	0	0	0	0	0	0	0	0	0	0	28	0	0	0	0	0	0	0	0	0	0	0	0	0	0	0	0	0	0	0	0
Bacteria;Proteobacteria;Alphaproteobacteria;Caulobacterales;Caulobacteraceae;Brevundimonas	Proteobacteria	41	3	3.61446	ASV521	0	0	0	20	0	0	0	0	0	0	0	0	0	0	0	0	0	0	0	14	0	0	0	0	0	0	0	7	0	0	0	0	0	0	0	0	0	0	0	0	0	0	0	0
Bacteria;Proteobacteria;Alphaproteobacteria;Caulobacterales;Caulobacteraceae;Brevundimonas	Proteobacteria	55	2	2.40964	ASV464	0	0	0	33	0	0	0	0	0	0	0	0	0	0	0	0	0	0	0	0	0	0	0	0	0	0	0	0	0	0	0	0	0	0	0	0	0	0	0	0	0	0	0	0
Bacteria;Proteobacteria;Alphaproteobacteria;Caulobacterales;Caulobacteraceae;Brevundimonas	Proteobacteria	350	1	1.20482	ASV174	0	0	0	0	0	0	0	0	0	0	0	0	0	0	0	0	0	0	0	0	0	0	0	0	0	0	0	0	0	0	0	0	0	0	0	0	0	0	0	0	0	0	0	0
Bacteria;Proteobacteria;Alphaproteobacteria;Caulobacterales;Caulobacteraceae;Brevundimonas	Proteobacteria	56	1	1.20482	ASV461	0	0	0	0	0	0	0	0	0	0	0	0	0	0	0	0	0	0	0	0	0	0	0	0	0	0	0	0	0	0	0	0	0	0	0	0	0	0	0	0	0	0	0	0
Bacteria;Proteobacteria;Alphaproteobacteria;Caulobacterales;Caulobacteraceae;Brevundimonas	Proteobacteria	49	1	1.20482	ASV489	0	0	0	49	0	0	0	0	0	0	0	0	0	0	0	0	0	0	0	0	0	0	0	0	0	0	0	0	0	0	0	0	0	0	0	0	0	0	0	0	0	0	0	0
Bacteria;Proteobacteria;Alphaproteobacteria;Caulobacterales;Caulobacteraceae;Caulobacter	Proteobacteria	52	1	1.20482	ASV478	0	0	0	52	0	0	0	0	0	0	0	0	0	0	0	0	0	0	0	0	0	0	0	0	0	0	0	0	0	0	0	0	0	0	0	0	0	0	0	0	0	0	0	0
Bacteria;Proteobacteria;Alphaproteobacteria;Caulobacterales;Caulobacteraceae;JPOM_g	Proteobacteria	281	7	8.43373	ASV178	0	0	0	0	0	0	0	0	0	0	0	0	0	0	0	0	0	0	0	0	0	0	0	0	0	23	0	73	0	0	0	0	0	0	0	0	0	0	0	0	0	0	0	0
Bacteria;Proteobacteria;Alphaproteobacteria;Caulobacterales;Caulobacteraceae;JPOM_g	Proteobacteria	305	5	6.0241	ASV184	0	0	0	108	0	0	0	0	0	0	0	0	0	0	0	0	0	0	0	0	0	0	0	0	0	0	0	0	0	56	0	0	0	0	0	0	38	0	0	0	0	0	0	0
Bacteria;Proteobacteria;Alphaproteobacteria;Rhizobiales;Aurantimonadaceae	Proteobacteria	26	1	1.20482	ASV452	0	0	0	26	0	0	0	0	0	0	0	0	0	0	0	0	0	0	0	0	0	0	0	0	0	0	0	0	0	0	0	0	0	0	0	0	0	0	0	0	0	0	0	0
Bacteria;Proteobacteria;Alphaproteobacteria;Rhizobiales;Aurantimonadaceae;Aureimonas	Proteobacteria	36	1	1.20482	ASV410	0	0	0	36	0	0	0	0	0	0	0	0	0	0	0	0	0	0	0	0	0	0	0	0	0	0	0	0	0	0	0	0	0	0	0	0	0	0	0	0	0	0	0	0
Bacteria;Proteobacteria;Alphaproteobacteria;Rhizobiales;Aurantimonadaceae;Aureimonas	Proteobacteria	155	1	1.20482	ASV254	0	0	0	155	0	0	0	0	0	0	0	0	0	0	0	0	0	0	0	0	0	0	0	0	0	0	0	0	0	0	0	0	0	0	0	0	0	0	0	0	0	0	0	0
Bacteria;Proteobacteria;Alphaproteobacteria;Rhizobiales;Bartonellaceae;Bartonella	Proteobacteria	848	2	2.40964	ASV114	0	0	0	0	0	0	0	0	0	0	0	0	0	0	0	0	0	0	0	16	0	0	0	0	0	0	0	832	0	0	0	0	0	0	0	0	0	0	0	0	0	0	0	0
Bacteria;Proteobacteria;Alphaproteobacteria;Rhizobiales;Beijerinckiaceae;EU801149_g	Proteobacteria	12	2	2.40964	ASV586	0	0	0	0	0	0	0	0	0	0	0	0	0	0	0	0	10	0	0	0	0	0	0	0	0	2	0	0	0	0	0	0	0	0	0	0	0	0	0	0	0	0	0	0
Bacteria;Proteobacteria;Alphaproteobacteria;Rhizobiales;Bosea_f;Bosea	Proteobacteria	10	2	2.40964	ASV593	0	0	0	0	0	0	0	0	0	0	0	0	0	0	0	0	0	0	0	0	0	0	0	7	0	0	0	3	0	0	0	0	0	0	0	0	0	0	0	0	0	0	0	0
Bacteria;Proteobacteria;Alphaproteobacteria;Rhizobiales;Bradyrhizobiaceae;Afipia	Proteobacteria	114	1	1.20482	ASV311	0	0	0	114	0	0	0	0	0	0	0	0	0	0	0	0	0	0	0	0	0	0	0	0	0	0	0	0	0	0	0	0	0	0	0	0	0	0	0	0	0	0	0	0
Bacteria;Proteobacteria;Alphaproteobacteria;Rhizobiales;Bradyrhizobiaceae;Bradyrhizobium	Proteobacteria	2885	21	25.3012	ASV69	0	0	0	430	0	0	43	0	0	0	0	0	0	0	0	0	82	0	0	0	0	0	0	174	0	47	0	235	0	335	26	0	8	0	0	0	292	0	0	0	0	0	4	0
Bacteria;Proteobacteria;Alphaproteobacteria;Rhizobiales;Bradyrhizobiaceae;Bradyrhizobium	Proteobacteria	1047	10	12.0482	ASV104	0	0	0	121	0	0	0	0	0	0	0	0	0	14	0	12	0	0	0	49	0	0	0	0	0	0	0	0	0	170	0	0	0	0	0	0	218	0	0	0	0	0	0	0
Bacteria;Proteobacteria;Alphaproteobacteria;Rhizobiales;Bradyrhizobiaceae;Pseudolabrys	Proteobacteria	76	4	4.81928	ASV387	0	0	0	0	0	0	0	0	0	0	0	0	0	0	0	0	0	0	0	0	0	0	0	46	0	0	0	0	0	6	0	0	0	0	0	0	0	0	0	0	0	0	0	0
Bacteria;Proteobacteria;Alphaproteobacteria;Rhizobiales;Bradyrhizobiaceae;Pseudolabrys	Proteobacteria	3	1	1.20482	ASV598	0	0	0	0	0	0	0	0	0	0	0	0	0	0	0	0	0	0	0	0	0	0	0	0	0	0	0	0	0	0	0	0	0	0	0	0	0	0	0	0	0	0	0	0
Bacteria;Proteobacteria;Alphaproteobacteria;Rhizobiales;Bradyrhizobiaceae;Pseudorhodoplanes	Proteobacteria	20	2	2.40964	ASV562	0	0	0	0	0	0	0	0	0	0	0	0	0	0	0	0	0	0	0	0	0	0	0	0	0	0	0	0	0	8	0	0	0	0	0	0	12	0	0	0	0	0	0	0
Bacteria;Proteobacteria;Alphaproteobacteria;Rhizobiales;Chelatococcaceae;Camelimonas	Proteobacteria	2448	2	2.40964	ASV76	0	0	0	0	0	0	0	0	0	0	0	0	0	0	0	0	0	0	0	0	0	0	0	0	0	0	0	0	0	0	0	0	0	0	0	0	0	0	0	0	0	0	0	0
Bacteria;Proteobacteria;Alphaproteobacteria;Rhizobiales;Devosia_f;Devosia	Proteobacteria	124	5	6.0241	ASV289	0	0	0	60	0	0	0	0	0	0	0	0	0	0	0	0	0	0	0	0	0	0	0	23	0	0	0	0	0	6	0	0	0	0	0	0	0	0	0	0	0	0	0	0
Bacteria;Proteobacteria;Alphaproteobacteria;Rhizobiales;Devosia_f;Devosia	Proteobacteria	138	2	2.40964	ASV190	0	0	0	110	0	0	0	0	0	0	0	0	0	0	0	0	0	0	0	28	0	0	0	0	0	0	0	0	0	0	0	0	0	0	0	0	0	0	0	0	0	0	0	0
Bacteria;Proteobacteria;Alphaproteobacteria;Rhizobiales;Devosia_f;Devosia	Proteobacteria	6	1	1.20482	ASV547	0	0	0	0	0	0	0	0	0	0	0	0	0	0	0	0	0	0	0	0	0	0	0	0	0	0	0	0	0	0	0	0	0	0	0	0	0	0	0	0	0	0	0	0
Bacteria;Proteobacteria;Alphaproteobacteria;Rhizobiales;Devosia_f;Devosia	Proteobacteria	837	1	1.20482	ASV117	0	0	0	837	0	0	0	0	0	0	0	0	0	0	0	0	0	0	0	0	0	0	0	0	0	0	0	0	0	0	0	0	0	0	0	0	0	0	0	0	0	0	0	0
Bacteria;Proteobacteria;Alphaproteobacteria;Rhizobiales;Devosia_f;Devosia	Proteobacteria	363	1	1.20482	ASV171	0	0	0	363	0	0	0	0	0	0	0	0	0	0	0	0	0	0	0	0	0	0	0	0	0	0	0	0	0	0	0	0	0	0	0	0	0	0	0	0	0	0	0	0
Bacteria;Proteobacteria;Alphaproteobacteria;Rhizobiales;Devosia_f;Devosia	Proteobacteria	66	1	1.20482	ASV418	0	0	0	66	0	0	0	0	0	0	0	0	0	0	0	0	0	0	0	0	0	0	0	0	0	0	0	0	0	0	0	0	0	0	0	0	0	0	0	0	0	0	0	0
Bacteria;Proteobacteria;Alphaproteobacteria;Rhizobiales;Devosia_f;Devosia	Proteobacteria	56	1	1.20482	ASV457	0	0	0	56	0	0	0	0	0	0	0	0	0	0	0	0	0	0	0	0	0	0	0	0	0	0	0	0	0	0	0	0	0	0	0	0	0	0	0	0	0	0	0	0
Bacteria;Proteobacteria;Alphaproteobacteria;Rhizobiales;Devosia_f;Paradevosia	Proteobacteria	57	2	2.40964	ASV451	0	0	0	43	0	0	0	0	0	0	0	0	0	0	0	0	0	0	0	0	0	0	0	0	0	0	0	0	0	0	0	0	0	0	0	0	0	0	0	0	0	0	0	0
Bacteria;Proteobacteria;Alphaproteobacteria;Rhizobiales;Devosia_f;Paradevosia	Proteobacteria	82	1	1.20482	ASV370	0	0	0	82	0	0	0	0	0	0	0	0	0	0	0	0	0	0	0	0	0	0	0	0	0	0	0	0	0	0	0	0	0	0	0	0	0	0	0	0	0	0	0	0
Bacteria;Proteobacteria;Alphaproteobacteria;Rhizobiales;Devosia_f;Pelagibacterium	Proteobacteria	15	2	2.40964	ASV578	0	0	0	12	0	0	0	0	0	0	0	0	0	0	0	0	0	0	0	0	0	0	0	0	0	0	0	0	0	0	0	0	0	0	0	0	0	0	0	0	0	0	0	0
Bacteria;Proteobacteria;Alphaproteobacteria;Rhizobiales;Devosia_f;Pelagibacterium	Proteobacteria	30	1	1.20482	ASV526	0	0	0	0	0	0	0	0	0	0	0	0	0	0	0	0	0	0	0	30	0	0	0	0	0	0	0	0	0	0	0	0	0	0	0	0	0	0	0	0	0	0	0	0
Bacteria;Proteobacteria;Alphaproteobacteria;Rhizobiales;Devosia_f;Pelagibacterium	Proteobacteria	601	1	1.20482	ASV142	0	0	0	0	0	0	0	0	0	0	0	0	0	0	0	0	0	0	0	601	0	0	0	0	0	0	0	0	0	0	0	0	0	0	0	0	0	0	0	0	0	0	0	0
Bacteria;Proteobacteria;Alphaproteobacteria;Rhizobiales;Hyphomicrobiaceae;Hyphomicrobium;Hyphomicrobium facile	Proteobacteria	73	5	6.0241	ASV396	0	0	0	32	0	0	0	0	0	0	0	0	0	0	0	0	0	0	0	0	0	0	0	13	0	0	0	0	0	11	0	0	0	0	0	0	0	0	0	0	0	0	0	0
Bacteria;Proteobacteria;Alphaproteobacteria;Rhizobiales;Methylobacteriaceae;Methylobacterium	Proteobacteria	106	6	7.22892	ASV290	0	0	0	11	0	0	0	0	0	0	0	0	0	0	0	0	9	0	0	0	0	0	0	0	0	0	0	0	0	9	0	0	0	0	0	0	0	0	0	0	0	0	0	0
Bacteria;Proteobacteria;Alphaproteobacteria;Rhizobiales;Methylobacteriaceae;Methylobacterium	Proteobacteria	620	4	4.81928	ASV139	0	0	0	59	0	0	0	0	0	0	0	0	0	0	0	0	0	0	0	0	0	0	0	534	0	0	0	0	0	0	0	21	0	0	0	0	0	0	0	0	0	0	0	0
Bacteria;Proteobacteria;Alphaproteobacteria;Rhizobiales;Methylobacteriaceae;Microvirga	Proteobacteria	13	1	1.20482	ASV510	0	0	0	0	0	0	0	0	0	0	0	0	0	0	0	0	0	0	0	0	0	0	0	0	0	0	0	0	0	0	0	0	0	0	0	0	0	0	0	0	0	0	0	0
Bacteria;Proteobacteria;Alphaproteobacteria;Rhizobiales;Methylobacteriaceae;Psychroglaciecola	Proteobacteria	20	2	2.40964	ASV559	0	0	0	18	0	0	0	0	0	0	0	0	0	0	0	0	0	0	0	0	0	0	0	0	0	0	0	0	0	0	0	2	0	0	0	0	0	0	0	0	0	0	0	0
Bacteria;Proteobacteria;Alphaproteobacteria;Rhizobiales;Methylobacteriaceae;Psychroglaciecola	Proteobacteria	56	1	1.20482	ASV455	0	0	0	56	0	0	0	0	0	0	0	0	0	0	0	0	0	0	0	0	0	0	0	0	0	0	0	0	0	0	0	0	0	0	0	0	0	0	0	0	0	0	0	0
Bacteria;Proteobacteria;Alphaproteobacteria;Rhizobiales;Notoacmeibacteraceae;Notoacmeibacter	Proteobacteria	14	1	1.20482	ASV565	0	0	0	0	0	0	0	0	0	0	0	0	0	0	0	0	0	0	0	0	0	0	0	0	0	0	0	0	0	14	0	0	0	0	0	0	0	0	0	0	0	0	0	0
Bacteria;Proteobacteria;Alphaproteobacteria;Rhizobiales;Phreatobacter_f;Phreatobacter	Proteobacteria	21	3	3.61446	ASV537	0	0	0	0	0	0	0	0	0	0	0	0	0	0	0	0	6	0	0	0	0	0	0	0	0	0	0	0	0	7	0	0	0	0	0	0	0	0	0	0	0	0	0	0
Bacteria;Proteobacteria;Alphaproteobacteria;Rhizobiales;Phyllobacteriaceae;Aminobacter	Proteobacteria	26	2	2.40964	ASV543	0	0	0	20	0	0	0	0	0	0	0	0	0	0	0	0	0	0	0	0	0	0	0	0	0	0	0	0	0	0	0	0	0	0	0	0	0	0	0	0	0	0	0	0
Bacteria;Proteobacteria;Alphaproteobacteria;Rhizobiales;Phyllobacteriaceae;Chelativorans	Proteobacteria	316	2	2.40964	ASV181	0	0	0	0	0	0	0	0	0	0	0	0	0	0	0	0	0	0	0	298	0	0	0	0	0	0	0	0	0	0	0	0	0	0	0	0	0	0	0	0	0	0	0	0
Bacteria;Proteobacteria;Alphaproteobacteria;Rhizobiales;Phyllobacteriaceae;Mesorhizobium	Proteobacteria	125	6	7.22892	ASV287	0	0	0	36	0	0	0	0	0	0	0	0	0	0	0	0	0	0	0	0	0	0	0	0	0	0	0	0	0	17	0	0	0	0	0	0	19	0	0	0	0	0	0	0
Bacteria;Proteobacteria;Alphaproteobacteria;Rhizobiales;Phyllobacteriaceae;Mesorhizobium	Proteobacteria	6	1	1.20482	ASV561	0	0	0	0	0	0	0	0	0	0	0	0	0	0	0	0	0	0	0	0	0	0	0	6	0	0	0	0	0	0	0	0	0	0	0	0	0	0	0	0	0	0	0	0
Bacteria;Proteobacteria;Alphaproteobacteria;Rhizobiales;Rhizobiaceae;Rhizobium	Proteobacteria	67	2	2.40964	ASV417	0	0	0	35	0	0	0	0	0	0	0	0	0	0	0	0	0	0	0	0	0	0	0	0	0	0	0	0	0	0	0	0	0	0	0	0	0	0	0	0	0	0	0	0
Bacteria;Proteobacteria;Alphaproteobacteria;Rhizobiales;Rhizobiaceae;Rhizobium	Proteobacteria	46	2	2.40964	ASV509	0	0	0	0	0	0	0	0	0	0	0	0	0	0	0	0	0	0	0	0	0	0	0	0	0	0	0	0	0	42	4	0	0	0	0	0	0	0	0	0	0	0	0	0
Bacteria;Proteobacteria;Alphaproteobacteria;Rhizobiales;Rhizobiaceae;Rhizobium	Proteobacteria	28	2	2.40964	ASV542	0	0	0	0	0	0	0	0	0	0	0	0	0	0	0	0	0	0	0	0	0	0	0	0	0	0	0	0	0	0	0	0	0	0	0	0	0	0	0	0	0	0	0	0
Bacteria;Proteobacteria;Alphaproteobacteria;Rhizobiales;Rhizobiaceae;Shinella	Proteobacteria	72	1	1.20482	ASV400	0	0	0	72	0	0	0	0	0	0	0	0	0	0	0	0	0	0	0	0	0	0	0	0	0	0	0	0	0	0	0	0	0	0	0	0	0	0	0	0	0	0	0	0
Bacteria;Proteobacteria;Alphaproteobacteria;Rhizobiales;Stappia_f;Stappia	Proteobacteria	14	1	1.20482	ASV356	0	0	0	0	0	0	0	0	0	0	0	0	0	0	0	0	0	0	0	0	0	0	0	0	0	0	0	0	0	0	0	0	0	0	0	0	0	0	0	0	0	0	0	0
Bacteria;Proteobacteria;Alphaproteobacteria;Rhizobiales;Xanthobacteraceae;Starkeya	Proteobacteria	55	1	1.20482	ASV466	0	0	0	0	0	0	0	0	0	0	0	0	0	0	0	0	0	0	0	0	0	0	0	0	0	0	0	0	0	0	55	0	0	0	0	0	0	0	0	0	0	0	0	0
Bacteria;Proteobacteria;Alphaproteobacteria;Rhodobacterales;Hyphomonadaceae;Glycocaulis	Proteobacteria	134	1	1.20482	ASV273	0	0	0	0	0	0	0	0	0	0	0	0	0	0	0	0	0	0	0	134	0	0	0	0	0	0	0	0	0	0	0	0	0	0	0	0	0	0	0	0	0	0	0	0
Bacteria;Proteobacteria;Alphaproteobacteria;Rhodobacterales;Rhodobacteraceae;Gemmobacter	Proteobacteria	126	1	1.20482	ASV285	0	0	0	0	0	0	0	0	0	0	0	0	0	0	0	0	0	0	0	0	0	0	0	0	0	0	0	0	0	0	126	0	0	0	0	0	0	0	0	0	0	0	0	0
Bacteria;Proteobacteria;Alphaproteobacteria;Rhodobacterales;Rhodobacteraceae;Paracoccus	Proteobacteria	50	2	2.40964	ASV486	0	0	0	0	0	0	0	0	0	0	0	0	0	0	0	0	0	0	0	11	0	0	0	0	0	0	0	0	0	0	0	0	0	0	0	0	0	0	0	0	0	0	0	0
Bacteria;Proteobacteria;Alphaproteobacteria;Rhodobacterales;Rhodobacteraceae;Paracoccus	Proteobacteria	166	1	1.20482	ASV243	0	0	0	166	0	0	0	0	0	0	0	0	0	0	0	0	0	0	0	0	0	0	0	0	0	0	0	0	0	0	0	0	0	0	0	0	0	0	0	0	0	0	0	0
Bacteria;Proteobacteria;Alphaproteobacteria;Rhodobacterales;Rhodobacteraceae;Paracoccus	Proteobacteria	77	1	1.20482	ASV382	0	0	0	77	0	0	0	0	0	0	0	0	0	0	0	0	0	0	0	0	0	0	0	0	0	0	0	0	0	0	0	0	0	0	0	0	0	0	0	0	0	0	0	0
Bacteria;Proteobacteria;Alphaproteobacteria;Rhodobacterales;Rhodobacteraceae;Rubellimicrobium	Proteobacteria	12	2	2.40964	ASV587	0	0	0	0	0	0	0	0	0	0	0	0	0	0	0	0	0	0	0	9	0	0	0	0	0	0	0	0	0	0	0	0	0	0	0	0	0	0	0	0	0	0	0	0
Bacteria;Proteobacteria;Alphaproteobacteria;Rhodospirillales;Acetobacteraceae;Roseomonas	Proteobacteria	83	2	2.40964	ASV367	0	0	0	71	0	0	0	0	0	0	0	0	0	0	0	0	0	0	0	0	0	0	0	0	0	0	0	0	0	0	0	0	0	0	0	0	0	0	0	0	0	0	0	0
Bacteria;Proteobacteria;Alphaproteobacteria;Rhodospirillales;Acetobacteraceae;Roseomonas	Proteobacteria	195	1	1.20482	ASV229	0	0	0	195	0	0	0	0	0	0	0	0	0	0	0	0	0	0	0	0	0	0	0	0	0	0	0	0	0	0	0	0	0	0	0	0	0	0	0	0	0	0	0	0
Bacteria;Proteobacteria;Alphaproteobacteria;Rhodospirillales;Acetobacteraceae;Roseomonas	Proteobacteria	131	1	1.20482	ASV276	0	0	0	131	0	0	0	0	0	0	0	0	0	0	0	0	0	0	0	0	0	0	0	0	0	0	0	0	0	0	0	0	0	0	0	0	0	0	0	0	0	0	0	0
Bacteria;Proteobacteria;Alphaproteobacteria;Rhodospirillales;Alysiosphaera_f;EF125410_g	Proteobacteria	372	1	1.20482	ASV168	0	0	0	372	0	0	0	0	0	0	0	0	0	0	0	0	0	0	0	0	0	0	0	0	0	0	0	0	0	0	0	0	0	0	0	0	0	0	0	0	0	0	0	0
Bacteria;Proteobacteria;Alphaproteobacteria;Rhodospirillales;Rhodospirillaceae;Oceanibaculum	Proteobacteria	144	1	1.20482	ASV266	0	0	0	0	0	0	0	0	0	0	0	0	0	0	0	0	0	0	0	144	0	0	0	0	0	0	0	0	0	0	0	0	0	0	0	0	0	0	0	0	0	0	0	0
Bacteria;Proteobacteria;Alphaproteobacteria;Rhodospirillales;Rhodospirillaceae;PAC000128_g	Proteobacteria	19	3	3.61446	ASV564	0	0	0	4	0	0	0	0	0	0	0	0	0	0	0	0	0	0	0	0	0	0	0	0	0	0	0	0	0	6	0	0	0	0	0	0	0	0	0	0	0	0	0	0
Bacteria;Proteobacteria;Alphaproteobacteria;Rhodospirillales;Rhodospirillaceae;PAC001976_g	Proteobacteria	3	1	1.20482	ASV597	0	0	0	0	0	0	0	0	0	0	0	0	0	0	0	0	0	0	0	0	0	0	0	0	0	0	0	0	0	0	0	0	0	0	0	0	0	0	0	0	0	0	0	0
Bacteria;Proteobacteria;Alphaproteobacteria;Rhodospirillales;Rhodospirillaceae;Reyranella	Proteobacteria	121	3	3.61446	ASV293	0	0	0	93	0	0	0	0	0	0	0	0	0	0	0	0	0	0	0	0	0	0	0	21	0	0	0	0	0	7	0	0	0	0	0	0	0	0	0	0	0	0	0	0
Bacteria;Proteobacteria;Alphaproteobacteria;Rickettsiales;Anaplasmataceae;Wolbachia	Proteobacteria	7041	2	2.40964	ASV49	0	0	0	0	0	0	0	0	0	0	0	0	0	0	0	0	0	0	0	0	0	0	0	0	0	0	0	0	0	7039	0	2	0	0	0	0	0	0	0	0	0	0	0	0
Bacteria;Proteobacteria;Alphaproteobacteria;Sphingomonadales;Erythrobacteraceae	Proteobacteria	742	1	1.20482	ASV128	0	0	0	742	0	0	0	0	0	0	0	0	0	0	0	0	0	0	0	0	0	0	0	0	0	0	0	0	0	0	0	0	0	0	0	0	0	0	0	0	0	0	0	0
Bacteria;Proteobacteria;Alphaproteobacteria;Sphingomonadales;Erythrobacteraceae	Proteobacteria	106	1	1.20482	ASV324	0	0	0	106	0	0	0	0	0	0	0	0	0	0	0	0	0	0	0	0	0	0	0	0	0	0	0	0	0	0	0	0	0	0	0	0	0	0	0	0	0	0	0	0
Bacteria;Proteobacteria;Alphaproteobacteria;Sphingomonadales;Erythrobacteraceae;Altererythrobacter	Proteobacteria	57	3	3.61446	ASV450	0	0	0	44	0	0	0	0	0	0	0	0	0	0	0	0	0	0	0	0	0	0	0	0	0	0	0	0	0	0	0	0	0	0	0	0	0	0	0	0	0	0	0	0
Bacteria;Proteobacteria;Alphaproteobacteria;Sphingomonadales;Erythrobacteraceae;Altererythrobacter	Proteobacteria	89	1	1.20482	ASV349	0	0	0	89	0	0	0	0	0	0	0	0	0	0	0	0	0	0	0	0	0	0	0	0	0	0	0	0	0	0	0	0	0	0	0	0	0	0	0	0	0	0	0	0
Bacteria;Proteobacteria;Alphaproteobacteria;Sphingomonadales;Sphingomonadaceae;Novosphingobium	Proteobacteria	78	2	2.40964	ASV379	0	0	0	57	0	0	0	0	0	0	0	0	0	0	0	0	0	0	0	0	0	0	0	0	0	0	0	0	0	21	0	0	0	0	0	0	0	0	0	0	0	0	0	0
Bacteria;Proteobacteria;Alphaproteobacteria;Sphingomonadales;Sphingomonadaceae;Novosphingobium	Proteobacteria	10	1	1.20482	ASV568	0	0	0	0	0	0	0	0	0	0	0	0	0	0	0	0	0	0	0	0	0	0	0	0	0	0	0	10	0	0	0	0	0	0	0	0	0	0	0	0	0	0	0	0
Bacteria;Proteobacteria;Alphaproteobacteria;Sphingomonadales;Sphingomonadaceae;Novosphingobium	Proteobacteria	396	1	1.20482	ASV163	0	0	0	396	0	0	0	0	0	0	0	0	0	0	0	0	0	0	0	0	0	0	0	0	0	0	0	0	0	0	0	0	0	0	0	0	0	0	0	0	0	0	0	0
Bacteria;Proteobacteria;Alphaproteobacteria;Sphingomonadales;Sphingomonadaceae;Novosphingobium	Proteobacteria	128	1	1.20482	ASV280	0	0	0	128	0	0	0	0	0	0	0	0	0	0	0	0	0	0	0	0	0	0	0	0	0	0	0	0	0	0	0	0	0	0	0	0	0	0	0	0	0	0	0	0
Bacteria;Proteobacteria;Alphaproteobacteria;Sphingomonadales;Sphingomonadaceae;Novosphingobium	Proteobacteria	67	1	1.20482	ASV415	0	0	0	67	0	0	0	0	0	0	0	0	0	0	0	0	0	0	0	0	0	0	0	0	0	0	0	0	0	0	0	0	0	0	0	0	0	0	0	0	0	0	0	0
Bacteria;Proteobacteria;Alphaproteobacteria;Sphingomonadales;Sphingomonadaceae;Sphingoaurantiacus	Proteobacteria	115	1	1.20482	ASV305	0	0	0	115	0	0	0	0	0	0	0	0	0	0	0	0	0	0	0	0	0	0	0	0	0	0	0	0	0	0	0	0	0	0	0	0	0	0	0	0	0	0	0	0
Bacteria;Proteobacteria;Alphaproteobacteria;Sphingomonadales;Sphingomonadaceae;Sphingobium	Proteobacteria	19	1	1.20482	ASV498	0	0	0	0	0	0	0	0	0	0	0	0	0	0	0	0	0	0	0	0	0	0	0	0	0	0	0	0	0	0	0	0	0	0	0	0	0	0	0	0	0	0	0	0
Bacteria;Proteobacteria;Alphaproteobacteria;Sphingomonadales;Sphingomonadaceae;Sphingomonas	Proteobacteria	633	13	15.6627	ASV127	0	0	0	0	0	0	13	0	0	0	0	0	0	0	0	0	121	0	0	0	0	0	0	110	0	11	0	38	0	0	11	0	0	0	0	0	0	0	0	0	0	0	0	0
Bacteria;Proteobacteria;Alphaproteobacteria;Sphingomonadales;Sphingomonadaceae;Sphingomonas	Proteobacteria	39621	5	6.0241	ASV21	0	0	0	110	0	0	0	0	0	0	0	0	0	0	0	0	0	0	0	0	0	0	0	0	0	0	0	0	0	0	0	0	0	0	0	0	0	0	0	0	24	0	0	0
Bacteria;Proteobacteria;Alphaproteobacteria;Sphingomonadales;Sphingomonadaceae;Sphingomonas	Proteobacteria	150	4	4.81928	ASV259	0	0	7	99	0	0	0	0	0	0	0	0	0	0	0	0	0	0	0	0	0	0	0	0	0	0	0	0	6	0	0	0	0	0	0	0	0	0	0	0	0	0	0	0
Bacteria;Proteobacteria;Alphaproteobacteria;Sphingomonadales;Sphingomonadaceae;Sphingomonas	Proteobacteria	32	3	3.61446	ASV459	0	0	0	20	0	0	3	0	0	0	0	0	0	0	0	0	0	0	0	0	0	0	0	0	0	0	0	0	0	0	0	0	0	0	9	0	0	0	0	0	0	0	0	0
Bacteria;Proteobacteria;Alphaproteobacteria;Sphingomonadales;Sphingomonadaceae;Sphingomonas	Proteobacteria	670	3	3.61446	ASV137	0	0	0	619	0	0	0	0	0	0	0	0	0	0	0	0	0	0	0	0	0	0	0	0	0	0	0	0	0	26	0	0	0	0	0	0	0	0	0	0	0	0	0	0
Bacteria;Proteobacteria;Alphaproteobacteria;Sphingomonadales;Sphingomonadaceae;Sphingomonas	Proteobacteria	35	2	2.40964	ASV465	0	0	0	24	0	0	0	0	0	0	0	0	0	0	0	0	0	0	0	0	0	0	0	0	0	0	0	0	0	11	0	0	0	0	0	0	0	0	0	0	0	0	0	0
Bacteria;Proteobacteria;Alphaproteobacteria;Sphingomonadales;Sphingomonadaceae;Sphingomonas	Proteobacteria	303	2	2.40964	ASV187	0	0	0	297	0	0	0	0	0	0	0	0	0	0	0	0	0	0	0	0	0	0	0	0	0	0	0	0	0	0	0	0	0	0	0	0	0	0	0	0	0	0	0	0
Bacteria;Proteobacteria;Alphaproteobacteria;Sphingomonadales;Sphingomonadaceae;Sphingomonas	Proteobacteria	118	2	2.40964	ASV300	0	0	0	74	0	0	0	0	0	0	0	0	0	0	0	0	0	0	0	0	0	0	0	0	0	0	0	0	0	0	0	0	0	0	0	0	0	0	0	0	0	0	0	0
Bacteria;Proteobacteria;Alphaproteobacteria;Sphingomonadales;Sphingomonadaceae;Sphingomonas	Proteobacteria	70	2	2.40964	ASV409	0	0	0	30	0	0	0	0	0	0	0	0	0	0	0	0	0	0	0	0	0	0	0	40	0	0	0	0	0	0	0	0	0	0	0	0	0	0	0	0	0	0	0	0
Bacteria;Proteobacteria;Alphaproteobacteria;Sphingomonadales;Sphingomonadaceae;Sphingomonas	Proteobacteria	29	2	2.40964	ASV536	0	0	0	24	0	0	0	0	0	0	0	0	0	0	0	0	0	0	0	0	0	0	0	0	0	0	0	0	0	0	0	0	0	0	0	0	0	0	0	0	0	0	0	0
Bacteria;Proteobacteria;Alphaproteobacteria;Sphingomonadales;Sphingomonadaceae;Sphingomonas	Proteobacteria	25	2	2.40964	ASV548	0	0	0	22	0	0	0	0	0	0	0	0	0	0	0	0	0	0	0	0	0	0	0	0	0	0	0	3	0	0	0	0	0	0	0	0	0	0	0	0	0	0	0	0
Bacteria;Proteobacteria;Alphaproteobacteria;Sphingomonadales;Sphingomonadaceae;Sphingomonas	Proteobacteria	154	1	1.20482	ASV232	0	0	0	154	0	0	0	0	0	0	0	0	0	0	0	0	0	0	0	0	0	0	0	0	0	0	0	0	0	0	0	0	0	0	0	0	0	0	0	0	0	0	0	0
Bacteria;Proteobacteria;Alphaproteobacteria;Sphingomonadales;Sphingomonadaceae;Sphingomonas	Proteobacteria	24	1	1.20482	ASV501	0	0	0	24	0	0	0	0	0	0	0	0	0	0	0	0	0	0	0	0	0	0	0	0	0	0	0	0	0	0	0	0	0	0	0	0	0	0	0	0	0	0	0	0
Bacteria;Proteobacteria;Alphaproteobacteria;Sphingomonadales;Sphingomonadaceae;Sphingomonas	Proteobacteria	349	1	1.20482	ASV175	0	0	0	349	0	0	0	0	0	0	0	0	0	0	0	0	0	0	0	0	0	0	0	0	0	0	0	0	0	0	0	0	0	0	0	0	0	0	0	0	0	0	0	0
Bacteria;Proteobacteria;Alphaproteobacteria;Sphingomonadales;Sphingomonadaceae;Sphingomonas	Proteobacteria	226	1	1.20482	ASV209	0	0	0	226	0	0	0	0	0	0	0	0	0	0	0	0	0	0	0	0	0	0	0	0	0	0	0	0	0	0	0	0	0	0	0	0	0	0	0	0	0	0	0	0
Bacteria;Proteobacteria;Alphaproteobacteria;Sphingomonadales;Sphingomonadaceae;Sphingomonas	Proteobacteria	221	1	1.20482	ASV215	0	0	0	221	0	0	0	0	0	0	0	0	0	0	0	0	0	0	0	0	0	0	0	0	0	0	0	0	0	0	0	0	0	0	0	0	0	0	0	0	0	0	0	0
Bacteria;Proteobacteria;Alphaproteobacteria;Sphingomonadales;Sphingomonadaceae;Sphingomonas	Proteobacteria	114	1	1.20482	ASV310	0	0	0	114	0	0	0	0	0	0	0	0	0	0	0	0	0	0	0	0	0	0	0	0	0	0	0	0	0	0	0	0	0	0	0	0	0	0	0	0	0	0	0	0
Bacteria;Proteobacteria;Alphaproteobacteria;Sphingomonadales;Sphingomonadaceae;Sphingomonas	Proteobacteria	98	1	1.20482	ASV338	0	0	0	98	0	0	0	0	0	0	0	0	0	0	0	0	0	0	0	0	0	0	0	0	0	0	0	0	0	0	0	0	0	0	0	0	0	0	0	0	0	0	0	0
Bacteria;Proteobacteria;Alphaproteobacteria;Sphingomonadales;Sphingomonadaceae;Sphingomonas	Proteobacteria	74	1	1.20482	ASV391	0	0	0	74	0	0	0	0	0	0	0	0	0	0	0	0	0	0	0	0	0	0	0	0	0	0	0	0	0	0	0	0	0	0	0	0	0	0	0	0	0	0	0	0
Bacteria;Proteobacteria;Alphaproteobacteria;Sphingomonadales;Sphingomonadaceae;Sphingomonas	Proteobacteria	73	1	1.20482	ASV394	0	0	0	73	0	0	0	0	0	0	0	0	0	0	0	0	0	0	0	0	0	0	0	0	0	0	0	0	0	0	0	0	0	0	0	0	0	0	0	0	0	0	0	0
Bacteria;Proteobacteria;Alphaproteobacteria;Sphingomonadales;Sphingomonadaceae;Sphingomonas	Proteobacteria	71	1	1.20482	ASV403	0	0	0	71	0	0	0	0	0	0	0	0	0	0	0	0	0	0	0	0	0	0	0	0	0	0	0	0	0	0	0	0	0	0	0	0	0	0	0	0	0	0	0	0
Bacteria;Proteobacteria;Alphaproteobacteria;Sphingomonadales;Sphingomonadaceae;Sphingomonas	Proteobacteria	68	1	1.20482	ASV413	0	0	0	68	0	0	0	0	0	0	0	0	0	0	0	0	0	0	0	0	0	0	0	0	0	0	0	0	0	0	0	0	0	0	0	0	0	0	0	0	0	0	0	0
Bacteria;Proteobacteria;Alphaproteobacteria;Sphingomonadales;Sphingomonadaceae;Sphingomonas	Proteobacteria	67	1	1.20482	ASV416	0	0	0	67	0	0	0	0	0	0	0	0	0	0	0	0	0	0	0	0	0	0	0	0	0	0	0	0	0	0	0	0	0	0	0	0	0	0	0	0	0	0	0	0
Bacteria;Proteobacteria;Alphaproteobacteria;Sphingomonadales;Sphingomonadaceae;Sphingomonas	Proteobacteria	64	1	1.20482	ASV425	0	0	0	64	0	0	0	0	0	0	0	0	0	0	0	0	0	0	0	0	0	0	0	0	0	0	0	0	0	0	0	0	0	0	0	0	0	0	0	0	0	0	0	0
Bacteria;Proteobacteria;Alphaproteobacteria;Sphingomonadales;Sphingomonadaceae;Sphingomonas	Proteobacteria	60	1	1.20482	ASV439	0	0	0	60	0	0	0	0	0	0	0	0	0	0	0	0	0	0	0	0	0	0	0	0	0	0	0	0	0	0	0	0	0	0	0	0	0	0	0	0	0	0	0	0
Bacteria;Proteobacteria;Alphaproteobacteria;Sphingomonadales;Sphingomonadaceae;Sphingomonas	Proteobacteria	56	1	1.20482	ASV456	0	0	0	56	0	0	0	0	0	0	0	0	0	0	0	0	0	0	0	0	0	0	0	0	0	0	0	0	0	0	0	0	0	0	0	0	0	0	0	0	0	0	0	0
Bacteria;Proteobacteria;Alphaproteobacteria;Sphingomonadales;Sphingomonadaceae;Sphingomonas	Proteobacteria	49	1	1.20482	ASV488	0	0	0	49	0	0	0	0	0	0	0	0	0	0	0	0	0	0	0	0	0	0	0	0	0	0	0	0	0	0	0	0	0	0	0	0	0	0	0	0	0	0	0	0
Bacteria;Proteobacteria;Alphaproteobacteria;Sphingomonadales;Sphingomonadaceae;Sphingomonas	Proteobacteria	49	1	1.20482	ASV487	0	0	0	49	0	0	0	0	0	0	0	0	0	0	0	0	0	0	0	0	0	0	0	0	0	0	0	0	0	0	0	0	0	0	0	0	0	0	0	0	0	0	0	0
Bacteria;Proteobacteria;Alphaproteobacteria;Sphingomonadales;Sphingomonadaceae;Sphingomonas	Proteobacteria	47	1	1.20482	ASV499	0	0	0	47	0	0	0	0	0	0	0	0	0	0	0	0	0	0	0	0	0	0	0	0	0	0	0	0	0	0	0	0	0	0	0	0	0	0	0	0	0	0	0	0
Bacteria;Proteobacteria;Alphaproteobacteria;Sphingomonadales;Sphingomonadaceae;Sphingomonas	Proteobacteria	46	1	1.20482	ASV503	0	0	0	46	0	0	0	0	0	0	0	0	0	0	0	0	0	0	0	0	0	0	0	0	0	0	0	0	0	0	0	0	0	0	0	0	0	0	0	0	0	0	0	0
Bacteria;Proteobacteria;Alphaproteobacteria;Sphingomonadales;Sphingomonadaceae;Sphingomonas	Proteobacteria	46	1	1.20482	ASV504	0	0	0	46	0	0	0	0	0	0	0	0	0	0	0	0	0	0	0	0	0	0	0	0	0	0	0	0	0	0	0	0	0	0	0	0	0	0	0	0	0	0	0	0
Bacteria;Proteobacteria;Alphaproteobacteria;Sphingomonadales;Sphingomonadaceae;Sphingopyxis	Proteobacteria	16	2	2.40964	ASV575	0	0	0	0	0	0	0	0	0	0	0	0	0	0	0	0	0	0	0	0	0	0	0	0	0	3	0	0	0	13	0	0	0	0	0	0	0	0	0	0	0	0	0	0
Bacteria;Proteobacteria;Alphaproteobacteria;Sphingomonadales;Sphingomonadaceae;Sphingosinicella	Proteobacteria	61	1	1.20482	ASV435	0	0	0	61	0	0	0	0	0	0	0	0	0	0	0	0	0	0	0	0	0	0	0	0	0	0	0	0	0	0	0	0	0	0	0	0	0	0	0	0	0	0	0	0
Bacteria;Proteobacteria;Betaproteobacteria;Burkholderiales	Proteobacteria	61	1	1.20482	ASV432	0	0	0	61	0	0	0	0	0	0	0	0	0	0	0	0	0	0	0	0	0	0	0	0	0	0	0	0	0	0	0	0	0	0	0	0	0	0	0	0	0	0	0	0
Bacteria;Proteobacteria;Betaproteobacteria;Burkholderiales;Alcaligenaceae;Alcaligenes	Proteobacteria	708	2	2.40964	ASV132	0	0	0	0	0	0	0	0	0	0	0	0	0	0	0	0	0	0	0	0	0	0	0	0	0	0	0	0	0	0	0	0	0	0	0	0	0	0	0	0	0	0	0	0
Bacteria;Proteobacteria;Betaproteobacteria;Burkholderiales;Alcaligenaceae;Alcaligenes	Proteobacteria	340	1	1.20482	ASV172	0	0	0	0	0	0	0	0	0	0	0	0	0	0	0	0	0	0	0	0	0	0	0	0	0	0	0	0	0	0	0	0	0	0	0	0	0	0	0	0	0	0	0	0
Bacteria;Proteobacteria;Betaproteobacteria;Burkholderiales;Alcaligenaceae;Pigmentiphaga	Proteobacteria	198	1	1.20482	ASV226	0	0	0	198	0	0	0	0	0	0	0	0	0	0	0	0	0	0	0	0	0	0	0	0	0	0	0	0	0	0	0	0	0	0	0	0	0	0	0	0	0	0	0	0
Bacteria;Proteobacteria;Betaproteobacteria;Burkholderiales;Alcaligenaceae;Pigmentiphaga	Proteobacteria	71	1	1.20482	ASV406	0	0	0	0	0	0	0	0	0	0	0	0	0	0	0	0	0	0	0	0	0	0	0	0	0	0	0	0	0	0	0	0	0	0	0	0	0	0	0	0	0	0	0	0
Bacteria;Proteobacteria;Betaproteobacteria;Burkholderiales;Burkholderiaceae;Burkholderia	Proteobacteria	139166	20	24.0964	ASV6	0	0	0	16	0	0	0	0	0	0	0	0	0	0	0	0	0	0	0	423	0	0	0	0	0	12911	787	37570	0	129	52310	5	0	0	0	0	34	0	0	0	0	35	0	0
Bacteria;Proteobacteria;Betaproteobacteria;Burkholderiales;Burkholderiaceae;Glomeribacter	Proteobacteria	118	1	1.20482	ASV301	0	0	0	0	0	0	0	0	0	0	0	0	0	0	0	0	0	0	0	0	0	0	0	0	0	0	0	118	0	0	0	0	0	0	0	0	0	0	0	0	0	0	0	0
Bacteria;Proteobacteria;Betaproteobacteria;Burkholderiales;Burkholderiaceae;Paraburkholderia	Proteobacteria	111	1	1.20482	ASV318	0	0	0	111	0	0	0	0	0	0	0	0	0	0	0	0	0	0	0	0	0	0	0	0	0	0	0	0	0	0	0	0	0	0	0	0	0	0	0	0	0	0	0	0
Bacteria;Proteobacteria;Betaproteobacteria;Burkholderiales;Burkholderiaceae;Paraburkholderia	Proteobacteria	71	1	1.20482	ASV405	0	0	0	0	0	0	0	0	0	0	0	0	0	0	0	0	0	0	0	0	0	0	0	0	0	0	0	0	0	0	0	0	0	0	0	0	0	0	0	0	0	0	0	0
Bacteria;Proteobacteria;Betaproteobacteria;Burkholderiales;Comamonadaceae	Proteobacteria	68	4	4.81928	ASV331	0	0	0	0	0	0	0	0	0	0	0	0	0	0	0	0	0	0	0	0	0	0	0	0	0	0	0	25	0	0	0	0	0	0	0	0	4	0	0	0	0	0	0	0
Bacteria;Proteobacteria;Betaproteobacteria;Burkholderiales;Comamonadaceae	Proteobacteria	77	1	1.20482	ASV385	0	0	0	0	0	0	0	0	0	0	0	0	0	0	0	0	0	0	0	0	0	0	0	0	0	0	0	0	0	0	0	0	0	0	0	0	0	0	0	0	0	0	0	0
Bacteria;Proteobacteria;Betaproteobacteria;Burkholderiales;Comamonadaceae	Proteobacteria	54	1	1.20482	ASV469	0	0	0	0	0	0	0	0	0	0	0	0	0	0	0	0	0	0	0	0	0	0	0	0	0	0	0	0	0	0	0	0	0	0	0	0	0	0	0	0	0	0	0	0
Bacteria;Proteobacteria;Betaproteobacteria;Burkholderiales;Comamonadaceae;Acidovorax	Proteobacteria	120	1	1.20482	ASV294	0	0	0	120	0	0	0	0	0	0	0	0	0	0	0	0	0	0	0	0	0	0	0	0	0	0	0	0	0	0	0	0	0	0	0	0	0	0	0	0	0	0	0	0
Bacteria;Proteobacteria;Betaproteobacteria;Burkholderiales;Comamonadaceae;Delftia	Proteobacteria	98	1	1.20482	ASV339	0	0	0	0	0	0	0	0	0	0	0	0	0	0	0	0	0	0	0	0	0	0	0	0	0	0	0	0	0	0	0	0	0	0	0	0	0	0	0	0	0	0	0	0
Bacteria;Proteobacteria;Betaproteobacteria;Burkholderiales;Comamonadaceae;Polaromonas	Proteobacteria	115	1	1.20482	ASV306	0	0	0	115	0	0	0	0	0	0	0	0	0	0	0	0	0	0	0	0	0	0	0	0	0	0	0	0	0	0	0	0	0	0	0	0	0	0	0	0	0	0	0	0
Bacteria;Proteobacteria;Betaproteobacteria;Burkholderiales;Comamonadaceae;Pseudorhodoferax	Proteobacteria	413	1	1.20482	ASV161	0	0	0	413	0	0	0	0	0	0	0	0	0	0	0	0	0	0	0	0	0	0	0	0	0	0	0	0	0	0	0	0	0	0	0	0	0	0	0	0	0	0	0	0
Bacteria;Proteobacteria;Betaproteobacteria;Burkholderiales;Comamonadaceae;Ramlibacter	Proteobacteria	62	1	1.20482	ASV429	0	0	0	62	0	0	0	0	0	0	0	0	0	0	0	0	0	0	0	0	0	0	0	0	0	0	0	0	0	0	0	0	0	0	0	0	0	0	0	0	0	0	0	0
Bacteria;Proteobacteria;Betaproteobacteria;Burkholderiales;Comamonadaceae;Tepidimonas	Proteobacteria	3	1	1.20482	ASV595	0	0	0	0	0	0	0	0	0	0	0	0	0	0	0	0	0	0	0	0	0	0	0	0	0	0	0	0	0	0	0	0	0	0	0	0	0	0	0	0	0	0	0	0
Bacteria;Proteobacteria;Betaproteobacteria;Burkholderiales;Comamonadaceae;Variovorax	Proteobacteria	54	3	3.61446	ASV375	0	0	0	0	0	0	0	0	0	0	0	0	0	0	0	0	0	0	0	0	0	0	0	0	0	0	0	18	0	0	0	0	0	0	0	0	0	0	0	0	0	0	0	0
Bacteria;Proteobacteria;Betaproteobacteria;Burkholderiales;Oxalobacteraceae	Proteobacteria	210	1	1.20482	ASV219	0	0	0	210	0	0	0	0	0	0	0	0	0	0	0	0	0	0	0	0	0	0	0	0	0	0	0	0	0	0	0	0	0	0	0	0	0	0	0	0	0	0	0	0
Bacteria;Proteobacteria;Betaproteobacteria;Burkholderiales;Oxalobacteraceae;Herbaspirillum	Proteobacteria	191	1	1.20482	ASV231	0	0	0	191	0	0	0	0	0	0	0	0	0	0	0	0	0	0	0	0	0	0	0	0	0	0	0	0	0	0	0	0	0	0	0	0	0	0	0	0	0	0	0	0
Bacteria;Proteobacteria;Betaproteobacteria;Burkholderiales;Oxalobacteraceae;Janthinobacterium	Proteobacteria	61	1	1.20482	ASV438	0	0	0	0	0	0	0	0	0	0	0	0	0	0	0	0	0	0	0	0	0	0	0	0	0	0	0	0	0	61	0	0	0	0	0	0	0	0	0	0	0	0	0	0
Bacteria;Proteobacteria;Betaproteobacteria;Burkholderiales;Oxalobacteraceae;Massilia	Proteobacteria	1693	3	3.61446	ASV86	0	0	0	1641	0	0	0	0	0	0	0	0	0	0	0	0	0	0	0	0	0	0	0	0	0	0	0	24	0	0	0	0	0	0	0	0	0	0	0	0	0	0	0	0
Bacteria;Proteobacteria;Betaproteobacteria;Burkholderiales;Oxalobacteraceae;Massilia	Proteobacteria	717	3	3.61446	ASV131	0	0	0	647	0	0	0	0	0	0	0	0	0	0	0	0	0	0	0	0	0	0	0	0	0	0	0	0	0	0	0	0	0	0	0	0	0	0	0	0	0	0	0	0
Bacteria;Proteobacteria;Betaproteobacteria;Burkholderiales;Oxalobacteraceae;Massilia	Proteobacteria	2867	2	2.40964	ASV71	0	0	0	2822	0	0	0	0	0	0	0	0	0	0	0	0	0	0	0	0	0	0	0	0	0	0	0	0	0	0	0	0	0	0	0	0	0	0	0	0	0	0	0	0
Bacteria;Proteobacteria;Betaproteobacteria;Burkholderiales;Oxalobacteraceae;Massilia	Proteobacteria	113	2	2.40964	ASV313	0	0	0	62	0	0	0	0	0	0	0	0	0	0	0	0	0	0	0	0	0	0	0	0	0	0	0	0	0	0	0	0	0	0	0	0	0	0	0	0	0	0	0	0
Bacteria;Proteobacteria;Betaproteobacteria;Burkholderiales;Oxalobacteraceae;Massilia	Proteobacteria	712	1	1.20482	ASV129	0	0	0	712	0	0	0	0	0	0	0	0	0	0	0	0	0	0	0	0	0	0	0	0	0	0	0	0	0	0	0	0	0	0	0	0	0	0	0	0	0	0	0	0
Bacteria;Proteobacteria;Betaproteobacteria;Burkholderiales;Oxalobacteraceae;Massilia	Proteobacteria	246	1	1.20482	ASV199	0	0	0	0	0	0	0	0	0	0	0	0	0	0	0	0	0	0	0	0	0	0	0	0	0	0	0	246	0	0	0	0	0	0	0	0	0	0	0	0	0	0	0	0
Bacteria;Proteobacteria;Betaproteobacteria;Burkholderiales;Oxalobacteraceae;Massilia	Proteobacteria	205	1	1.20482	ASV221	0	0	0	205	0	0	0	0	0	0	0	0	0	0	0	0	0	0	0	0	0	0	0	0	0	0	0	0	0	0	0	0	0	0	0	0	0	0	0	0	0	0	0	0
Bacteria;Proteobacteria;Betaproteobacteria;Burkholderiales;Oxalobacteraceae;Massilia	Proteobacteria	50	1	1.20482	ASV484	0	0	0	50	0	0	0	0	0	0	0	0	0	0	0	0	0	0	0	0	0	0	0	0	0	0	0	0	0	0	0	0	0	0	0	0	0	0	0	0	0	0	0	0
Bacteria;Proteobacteria;Betaproteobacteria;Burkholderiales;Oxalobacteraceae;Noviherbaspirillum	Proteobacteria	426	1	1.20482	ASV158	0	0	0	426	0	0	0	0	0	0	0	0	0	0	0	0	0	0	0	0	0	0	0	0	0	0	0	0	0	0	0	0	0	0	0	0	0	0	0	0	0	0	0	0
Bacteria;Proteobacteria;Betaproteobacteria;Burkholderiales;Oxalobacteraceae;Noviherbaspirillum	Proteobacteria	163	1	1.20482	ASV244	0	0	0	163	0	0	0	0	0	0	0	0	0	0	0	0	0	0	0	0	0	0	0	0	0	0	0	0	0	0	0	0	0	0	0	0	0	0	0	0	0	0	0	0
Bacteria;Proteobacteria;Betaproteobacteria;Burkholderiales;Oxalobacteraceae;Undibacterium	Proteobacteria	136	1	1.20482	ASV271	0	0	0	136	0	0	0	0	0	0	0	0	0	0	0	0	0	0	0	0	0	0	0	0	0	0	0	0	0	0	0	0	0	0	0	0	0	0	0	0	0	0	0	0
Bacteria;Proteobacteria;Betaproteobacteria;Burkholderiales;Quisquiliibacterium_f;HQ910358_g	Proteobacteria	140	1	1.20482	ASV252	0	0	0	140	0	0	0	0	0	0	0	0	0	0	0	0	0	0	0	0	0	0	0	0	0	0	0	0	0	0	0	0	0	0	0	0	0	0	0	0	0	0	0	0
Bacteria;Proteobacteria;Betaproteobacteria;Burkholderiales;Ralstonia_f;Ralstonia	Proteobacteria	563	6	7.22892	ASV146	0	0	0	234	0	0	0	0	0	0	0	0	0	0	0	0	0	0	0	0	0	0	0	0	0	0	0	0	0	115	0	0	0	0	7	0	73	0	0	0	0	0	0	0
Bacteria;Proteobacteria;Betaproteobacteria;Burkholderiales;Ralstonia_f;Ralstonia;Ralstonia syzygii	Proteobacteria	1065	12	14.4578	ASV87	0	0	0	53	0	0	0	0	0	0	0	0	0	0	0	0	24	0	0	0	0	0	0	17	0	32	0	151	0	0	0	0	0	0	0	0	0	0	0	0	0	0	0	0
Bacteria;Proteobacteria;Betaproteobacteria;Methylophilales;Methylophilaceae;Methylophilus	Proteobacteria	17	3	3.61446	ASV571	0	0	0	6	0	0	0	0	0	0	0	0	0	0	0	0	0	0	0	0	0	0	0	0	0	0	0	0	0	0	0	0	0	0	0	0	0	0	0	0	0	0	0	0
Bacteria;Proteobacteria;Betaproteobacteria;Neisseriales;Neisseriaceae;Neisseria	Proteobacteria	5	1	1.20482	ASV596	0	0	0	0	0	0	0	0	0	0	0	0	0	0	0	0	0	0	0	0	0	0	0	0	0	0	0	5	0	0	0	0	0	0	0	0	0	0	0	0	0	0	0	0
Bacteria;Proteobacteria;Deltaproteobacteria;Myxococcales;Myxococcaceae;Myxococcus	Proteobacteria	181	1	1.20482	ASV237	0	0	0	0	0	0	0	0	0	0	0	0	0	0	0	0	0	0	0	0	0	0	0	0	0	0	0	0	0	0	0	0	0	0	0	0	0	0	0	0	0	0	0	0
Bacteria;Proteobacteria;Deltaproteobacteria;Myxococcales;PAC000695_f;PAC000695_g	Proteobacteria	84	1	1.20482	ASV366	0	0	0	0	0	0	0	0	0	0	0	0	0	0	0	0	0	0	0	0	0	0	0	0	0	0	0	0	0	0	0	0	0	0	0	0	0	0	0	0	0	0	0	0
Bacteria;Proteobacteria;Deltaproteobacteria;Myxococcales;Polyangiaceae;PAC000244_g	Proteobacteria	311	1	1.20482	ASV183	0	0	0	0	0	0	0	0	0	0	0	0	0	0	0	0	0	0	0	311	0	0	0	0	0	0	0	0	0	0	0	0	0	0	0	0	0	0	0	0	0	0	0	0
Bacteria;Proteobacteria;Epsilonproteobacteria;Campylobacterales;Campylobacteraceae;Campylobacter	Proteobacteria	35069	19	22.8916	ASV23	0	9	18	0	0	0	0	0	1149	0	0	0	0	0	0	0	0	0	0	0	0	0	0	0	0	0	0	0	0	5	0	6	2987	0	0	40	0	0	0	0	0	0	0	0
Bacteria;Proteobacteria;Gammaproteobacteria;Aeromonadales;Aeromonadaceae;Aeromonas;Aeromonas salmonicida	Proteobacteria	205	3	3.61446	ASV222	0	0	0	0	0	0	0	0	0	0	0	0	0	0	0	0	27	0	0	0	0	0	0	0	0	0	0	0	0	0	0	0	0	0	0	0	0	0	0	0	0	0	0	0
Bacteria;Proteobacteria;Gammaproteobacteria;Alteromonadales;Alishewanella_f;Rheinheimera	Proteobacteria	91	1	1.20482	ASV355	0	0	0	0	0	0	0	0	0	0	0	0	0	0	0	0	0	0	0	0	0	0	0	0	0	0	0	0	0	0	0	0	0	0	0	0	0	0	0	0	0	0	0	0
Bacteria;Proteobacteria;Gammaproteobacteria;Alteromonadales;Idiomarinaceae;Aliidiomarina	Proteobacteria	1178	1	1.20482	ASV102	0	0	0	0	0	0	0	0	0	0	0	0	0	0	0	0	0	0	0	1178	0	0	0	0	0	0	0	0	0	0	0	0	0	0	0	0	0	0	0	0	0	0	0	0
Bacteria;Proteobacteria;Gammaproteobacteria;Alteromonadales;Idiomarinaceae;Idiomarina	Proteobacteria	3857	1	1.20482	ASV65	0	0	0	0	0	0	0	0	0	0	0	0	0	0	0	0	0	0	0	3857	0	0	0	0	0	0	0	0	0	0	0	0	0	0	0	0	0	0	0	0	0	0	0	0
Bacteria;Proteobacteria;Gammaproteobacteria;Alteromonadales;Marinobacter_f;Marinobacter	Proteobacteria	555	1	1.20482	ASV148	0	0	0	0	0	0	0	0	0	0	0	0	0	0	0	0	0	0	0	555	0	0	0	0	0	0	0	0	0	0	0	0	0	0	0	0	0	0	0	0	0	0	0	0
Bacteria;Proteobacteria;Gammaproteobacteria;Cellvibrionales;Cellvibrionaceae	Proteobacteria	2631	1	1.20482	ASV74	0	0	0	0	0	0	0	0	0	0	0	0	0	0	0	0	0	0	0	2631	0	0	0	0	0	0	0	0	0	0	0	0	0	0	0	0	0	0	0	0	0	0	0	0
Bacteria;Proteobacteria;Gammaproteobacteria;Cellvibrionales;Cellvibrionaceae	Proteobacteria	126	1	1.20482	ASV284	0	0	0	0	0	0	0	0	0	0	0	0	0	0	0	0	0	0	0	126	0	0	0	0	0	0	0	0	0	0	0	0	0	0	0	0	0	0	0	0	0	0	0	0
Bacteria;Proteobacteria;Gammaproteobacteria;Cellvibrionales;Cellvibrionaceae;Cellvibrio	Proteobacteria	113	2	2.40964	ASV314	0	0	0	19	0	0	0	0	0	0	0	0	0	0	0	0	0	0	0	94	0	0	0	0	0	0	0	0	0	0	0	0	0	0	0	0	0	0	0	0	0	0	0	0
Bacteria;Proteobacteria;Gammaproteobacteria;Cellvibrionales;Cellvibrionaceae;Cellvibrio	Proteobacteria	132	1	1.20482	ASV274	0	0	0	0	0	0	0	0	0	0	0	0	0	0	0	0	0	0	0	132	0	0	0	0	0	0	0	0	0	0	0	0	0	0	0	0	0	0	0	0	0	0	0	0
Bacteria;Proteobacteria;Gammaproteobacteria;Cellvibrionales;Cellvibrionaceae;Cellvibrio	Proteobacteria	123	1	1.20482	ASV291	0	0	0	0	0	0	0	0	0	0	0	0	0	0	0	0	0	0	0	0	0	0	0	0	0	0	0	0	0	0	0	0	0	0	0	0	0	0	0	0	0	0	0	0
Bacteria;Proteobacteria;Gammaproteobacteria;Cellvibrionales;Cellvibrionaceae;Cellvibrio	Proteobacteria	115	1	1.20482	ASV307	0	0	0	0	0	0	0	0	0	0	0	0	0	0	0	0	0	0	0	115	0	0	0	0	0	0	0	0	0	0	0	0	0	0	0	0	0	0	0	0	0	0	0	0
Bacteria;Proteobacteria;Gammaproteobacteria;Cellvibrionales;Cellvibrionaceae;Marinimicrobium	Proteobacteria	446	1	1.20482	ASV156	0	0	0	0	0	0	0	0	0	0	0	0	0	0	0	0	0	0	0	446	0	0	0	0	0	0	0	0	0	0	0	0	0	0	0	0	0	0	0	0	0	0	0	0
Bacteria;Proteobacteria;Gammaproteobacteria;Cellvibrionales;Cellvibrionaceae;Marinimicrobium	Proteobacteria	253	1	1.20482	ASV197	0	0	0	0	0	0	0	0	0	0	0	0	0	0	0	0	0	0	0	253	0	0	0	0	0	0	0	0	0	0	0	0	0	0	0	0	0	0	0	0	0	0	0	0
Bacteria;Proteobacteria;Gammaproteobacteria;Chromatiales;Woeseiaceae;AM997777_g	Proteobacteria	6	1	1.20482	ASV545	0	0	0	0	0	0	0	0	0	0	0	0	0	0	0	0	0	0	0	0	0	0	0	0	0	0	0	0	0	0	0	0	0	0	0	0	0	0	0	0	0	0	0	0
Bacteria;Proteobacteria;Gammaproteobacteria;Chromatiales;Woeseiaceae;Woeseia	Proteobacteria	32	2	2.40964	ASV535	0	0	0	27	0	0	0	0	0	0	0	0	0	0	0	0	0	0	0	5	0	0	0	0	0	0	0	0	0	0	0	0	0	0	0	0	0	0	0	0	0	0	0	0
Bacteria;Proteobacteria;Gammaproteobacteria;Enterobacterales;Enterobacteriaceae	Proteobacteria	637704	58	69.8795	ASV1	117	37765	98	177	0	71	0	58609	3636	0	36959	0	34	0	21420	892	63	735	47	0	3499	19156	401	0	22267	79	45872	0	93	3159	64	4480	5196	378	0	36255	46	1840	0	19277	157	14730	0	16141
Bacteria;Proteobacteria;Gammaproteobacteria;Enterobacterales;Enterobacteriaceae	Proteobacteria	44725	7	8.43373	ASV11	0	1052	0	0	0	0	0	0	0	0	0	0	0	0	0	0	0	0	0	0	0	0	0	0	0	0	7649	0	0	81	0	0	0	0	0	0	0	0	0	0	0	0	0	0
Bacteria;Proteobacteria;Gammaproteobacteria;Enterobacterales;Enterobacteriaceae	Proteobacteria	63734	4	4.81928	ASV12	0	0	0	0	0	0	0	0	2281	50773	0	0	0	0	0	0	0	0	0	0	0	0	0	0	0	0	0	0	0	1375	0	0	0	0	0	0	0	0	0	0	0	0	0	0
Bacteria;Proteobacteria;Gammaproteobacteria;Enterobacterales;Enterobacteriaceae	Proteobacteria	33718	3	3.61446	ASV25	0	0	0	0	0	0	0	0	0	0	0	60	0	0	0	0	0	0	0	94	0	0	0	33564	0	0	0	0	0	0	0	0	0	0	0	0	0	0	0	0	0	0	0	0
Bacteria;Proteobacteria;Gammaproteobacteria;Enterobacterales;Enterobacteriaceae	Proteobacteria	13442	3	3.61446	ASV42	0	0	0	0	0	0	0	0	0	0	0	0	0	0	0	0	0	0	0	0	0	0	0	0	0	0	0	0	0	0	0	0	0	0	0	0	0	586	0	0	0	0	0	0
Bacteria;Proteobacteria;Gammaproteobacteria;Enterobacterales;Enterobacteriaceae	Proteobacteria	1371	1	1.20482	ASV92	0	0	0	0	0	0	0	0	0	0	0	0	0	0	0	0	0	0	0	0	0	0	0	0	0	0	0	0	0	0	0	0	0	0	0	0	0	0	0	0	0	0	0	0
Bacteria;Proteobacteria;Gammaproteobacteria;Enterobacterales;Enterobacteriaceae	Proteobacteria	129	1	1.20482	ASV279	0	0	0	0	0	0	0	0	0	0	0	0	0	0	0	0	0	0	0	0	0	0	0	0	0	0	0	0	0	0	0	0	0	0	0	0	0	0	0	0	0	0	0	0
Bacteria;Proteobacteria;Gammaproteobacteria;Enterobacterales;Enterobacteriaceae;Enterobacter	Proteobacteria	136	1	1.20482	ASV272	0	0	0	0	0	0	0	0	0	0	0	0	0	0	0	0	0	0	0	0	0	0	0	0	0	0	0	0	0	0	0	0	0	0	0	0	0	0	0	136	0	0	0	0
Bacteria;Proteobacteria;Gammaproteobacteria;Enterobacterales;Enterobacteriaceae;Escherichia	Proteobacteria	1368	6	7.22892	ASV93	0	0	0	17	0	0	0	0	0	0	0	0	0	0	0	0	0	0	0	45	0	0	0	0	0	0	0	0	0	1228	0	0	0	0	0	0	9	0	0	0	0	0	0	0
Bacteria;Proteobacteria;Gammaproteobacteria;Enterobacterales;Enterobacteriaceae;Pseudocitrobacter	Proteobacteria	803	1	1.20482	ASV124	0	0	0	0	0	0	0	0	0	0	0	0	0	0	0	0	0	0	0	0	0	0	0	0	0	0	0	0	0	0	0	0	0	0	0	0	0	0	0	0	0	0	0	0
Bacteria;Proteobacteria;Gammaproteobacteria;Enterobacterales;Enterobacteriaceae;Salmonella;Salmonella enterica	Proteobacteria	1927	3	3.61446	ASV18	0	0	0	0	0	0	0	0	0	0	0	0	0	0	0	0	0	0	0	0	0	0	0	0	0	0	0	0	0	0	0	0	0	0	0	0	0	0	0	0	0	0	0	0
Bacteria;Proteobacteria;Gammaproteobacteria;Enterobacterales;Erwiniaceae	Proteobacteria	21833	2	2.40964	ASV36	0	0	0	0	0	0	0	0	0	0	0	0	0	0	0	0	0	0	0	0	0	0	0	0	0	148	0	0	0	0	0	0	0	0	0	0	0	0	0	0	0	0	0	0
Bacteria;Proteobacteria;Gammaproteobacteria;Enterobacterales;Erwiniaceae;Pantoea	Proteobacteria	1682	2	2.40964	ASV62	0	0	0	0	0	0	0	0	0	0	0	0	0	0	0	0	0	0	0	0	28	0	0	0	0	0	0	0	0	0	0	0	0	0	0	0	0	0	0	0	0	0	1654	0
Bacteria;Proteobacteria;Gammaproteobacteria;Enterobacterales;Hafniaceae;Hafnia	Proteobacteria	61139	2	2.40964	ASV13	0	0	0	0	0	0	0	0	0	0	0	0	0	0	0	0	0	0	0	0	0	0	61121	0	0	0	0	0	0	0	18	0	0	0	0	0	0	0	0	0	0	0	0	0
Bacteria;Proteobacteria;Gammaproteobacteria;Enterobacterales;Hafniaceae;Hafnia	Proteobacteria	7131	1	1.20482	ASV47	0	0	0	0	0	0	0	0	0	0	0	0	0	0	0	0	0	0	0	0	0	0	7131	0	0	0	0	0	0	0	0	0	0	0	0	0	0	0	0	0	0	0	0	0
Bacteria;Proteobacteria;Gammaproteobacteria;Enterobacterales;Morganellaceae;Arsenophonus	Proteobacteria	205	2	2.40964	ASV223	0	0	0	0	0	0	0	0	0	0	0	0	0	0	0	0	0	0	0	0	0	0	0	29	0	0	0	176	0	0	0	0	0	0	0	0	0	0	0	0	0	0	0	0
Bacteria;Proteobacteria;Gammaproteobacteria;Enterobacterales;Morganellaceae;Morganella;Morganella morganii	Proteobacteria	13524	14	16.8675	ASV41	53	437	0	0	0	0	0	0	0	0	0	0	0	0	0	0	0	44	0	0	0	0	0	0	0	0	0	0	0	17	0	0	989	0	0	993	0	0	0	0	0	0	0	0
Bacteria;Proteobacteria;Gammaproteobacteria;Enterobacterales;Morganellaceae;Morganella;Morganella morganii	Proteobacteria	1182	1	1.20482	ASV100	0	0	0	0	0	0	0	0	0	0	0	0	0	0	0	0	0	0	0	0	0	0	0	0	0	0	0	0	0	0	0	0	0	0	0	0	0	0	0	0	0	0	0	0
Bacteria;Proteobacteria;Gammaproteobacteria;Enterobacterales;Morganellaceae;Morganella;Morganella morganii	Proteobacteria	592	1	1.20482	ASV143	0	0	0	0	0	0	0	0	0	0	0	0	0	0	0	0	0	0	0	0	0	0	0	0	0	0	0	0	0	0	0	0	592	0	0	0	0	0	0	0	0	0	0	0
Bacteria;Proteobacteria;Gammaproteobacteria;Enterobacterales;Morganellaceae;Proteus	Proteobacteria	1488	2	2.40964	ASV88	0	0	0	0	0	0	0	0	0	0	0	0	0	0	0	0	0	0	0	0	0	0	0	0	0	0	0	0	0	0	0	0	0	0	0	0	0	0	0	0	0	0	0	0
Bacteria;Proteobacteria;Gammaproteobacteria;Enterobacterales;Morganellaceae;Proteus	Proteobacteria	368	1	1.20482	ASV115	0	0	0	0	0	0	0	0	0	0	0	0	0	0	0	0	0	0	0	0	0	0	0	0	0	0	0	0	0	0	0	0	0	0	0	0	0	0	0	0	0	0	0	0
Bacteria;Proteobacteria;Gammaproteobacteria;Enterobacterales;Yersiniaceae;Serratia	Proteobacteria	133059	17	20.4819	ASV7	28897	377	39	0	0	0	0	0	0	0	0	0	0	0	0	0	0	0	30	0	0	0	0	0	0	0	0	0	0	1730	0	26823	13	0	15	0	0	0	20	0	48329	0	0	0
Bacteria;Proteobacteria;Gammaproteobacteria;Enterobacterales;Yersiniaceae;Serratia	Proteobacteria	56428	3	3.61446	ASV15	0	0	0	0	0	0	0	0	0	0	0	0	0	0	0	0	0	0	0	0	0	0	0	92	0	37205	0	0	0	0	0	19131	0	0	0	0	0	0	0	0	0	0	0	0
Bacteria;Proteobacteria;Gammaproteobacteria;Legionellales;Coxiellaceae;AB522700_g	Proteobacteria	1280	7	8.43373	ASV95	0	0	0	40	0	0	0	0	0	0	0	0	0	0	0	0	23	0	0	0	0	0	0	850	0	0	0	0	0	8	0	0	0	0	0	0	0	0	0	0	0	0	0	0
Bacteria;Proteobacteria;Gammaproteobacteria;Legionellales;Coxiellaceae;PAC000323_g	Proteobacteria	61	1	1.20482	ASV437	0	0	0	0	0	0	0	0	0	0	0	0	0	0	0	0	0	0	0	0	0	0	0	61	0	0	0	0	0	0	0	0	0	0	0	0	0	0	0	0	0	0	0	0
Bacteria;Proteobacteria;Gammaproteobacteria;Legionellales;Legionellaceae;Legionella	Proteobacteria	111	1	1.20482	ASV319	0	0	0	0	0	0	0	0	0	0	0	0	0	0	0	0	0	0	0	111	0	0	0	0	0	0	0	0	0	0	0	0	0	0	0	0	0	0	0	0	0	0	0	0
Bacteria;Proteobacteria;Gammaproteobacteria;Oceanospirillales;Alcanivoracaceae;Alcanivorax	Proteobacteria	155	1	1.20482	ASV255	0	0	0	0	0	0	0	0	0	0	0	0	0	0	0	0	0	0	0	155	0	0	0	0	0	0	0	0	0	0	0	0	0	0	0	0	0	0	0	0	0	0	0	0
Bacteria;Proteobacteria;Gammaproteobacteria;Oceanospirillales;Halomonadaceae;Chromohalobacter	Proteobacteria	804	1	1.20482	ASV123	0	0	0	0	0	0	0	0	0	0	0	0	0	0	0	0	0	0	0	804	0	0	0	0	0	0	0	0	0	0	0	0	0	0	0	0	0	0	0	0	0	0	0	0
Bacteria;Proteobacteria;Gammaproteobacteria;Oceanospirillales;Halomonadaceae;Chromohalobacter	Proteobacteria	537	1	1.20482	ASV149	0	0	0	0	0	0	0	0	0	0	0	0	0	0	0	0	0	0	0	537	0	0	0	0	0	0	0	0	0	0	0	0	0	0	0	0	0	0	0	0	0	0	0	0
Bacteria;Proteobacteria;Gammaproteobacteria;Oceanospirillales;Halomonadaceae;Halomonas	Proteobacteria	88	1	1.20482	ASV359	0	0	0	0	0	0	0	0	0	0	0	0	0	0	0	0	0	0	0	88	0	0	0	0	0	0	0	0	0	0	0	0	0	0	0	0	0	0	0	0	0	0	0	0
Bacteria;Proteobacteria;Gammaproteobacteria;Pasteurellales;Pasteurellaceae;Haemophilus	Proteobacteria	28	2	2.40964	ASV541	0	0	0	0	0	0	0	0	0	0	0	0	0	0	0	0	0	0	0	0	0	0	0	0	0	0	0	0	0	0	0	0	0	0	0	0	0	0	0	0	0	0	0	0
Bacteria;Proteobacteria;Gammaproteobacteria;Pseudomonadales;Moraxellaceae;Acinetobacter	Proteobacteria	616	6	7.22892	ASV140	0	0	0	0	0	0	0	0	0	0	0	0	0	0	0	0	0	12	0	68	7	0	0	101	0	0	0	0	0	0	0	0	0	0	0	0	0	0	0	0	0	0	0	0
Bacteria;Proteobacteria;Gammaproteobacteria;Pseudomonadales;Moraxellaceae;Acinetobacter	Proteobacteria	346	6	7.22892	ASV176	0	0	0	0	0	0	0	0	0	0	0	0	0	0	0	0	19	0	0	15	0	0	0	247	0	0	0	0	0	0	0	0	0	0	0	0	0	0	0	0	0	0	0	0
Bacteria;Proteobacteria;Gammaproteobacteria;Pseudomonadales;Moraxellaceae;Acinetobacter	Proteobacteria	257	6	7.22892	ASV195	0	0	0	0	0	0	0	0	0	0	0	0	0	0	0	0	0	0	0	0	0	0	0	0	0	0	0	25	0	33	0	0	0	0	0	0	0	0	0	0	0	0	0	0
Bacteria;Proteobacteria;Gammaproteobacteria;Pseudomonadales;Moraxellaceae;Acinetobacter	Proteobacteria	83	3	3.61446	ASV368	0	0	0	51	0	0	0	0	0	0	0	0	0	0	0	0	0	0	0	0	0	0	0	15	0	0	0	0	0	0	0	0	0	0	0	0	17	0	0	0	0	0	0	0
Bacteria;Proteobacteria;Gammaproteobacteria;Pseudomonadales;Moraxellaceae;Acinetobacter	Proteobacteria	53	2	2.40964	ASV476	0	0	0	0	0	0	0	0	0	0	0	43	0	0	0	0	0	0	0	0	0	0	0	0	0	0	0	0	0	0	0	0	0	0	0	0	0	0	0	0	0	0	0	0
Bacteria;Proteobacteria;Gammaproteobacteria;Pseudomonadales;Moraxellaceae;Acinetobacter	Proteobacteria	143	1	1.20482	ASV268	0	0	0	0	0	0	0	0	0	0	0	0	0	0	0	0	0	0	0	0	0	0	0	0	0	0	0	0	0	0	0	0	0	0	0	0	0	0	0	0	0	0	0	0
Bacteria;Proteobacteria;Gammaproteobacteria;Pseudomonadales;Moraxellaceae;Acinetobacter	Proteobacteria	125	1	1.20482	ASV288	0	0	0	0	0	0	0	0	0	0	0	0	0	0	0	0	125	0	0	0	0	0	0	0	0	0	0	0	0	0	0	0	0	0	0	0	0	0	0	0	0	0	0	0
Bacteria;Proteobacteria;Gammaproteobacteria;Pseudomonadales;Moraxellaceae;Alkanindiges	Proteobacteria	34	2	2.40964	ASV530	0	0	0	24	0	0	0	0	0	0	0	0	0	0	0	0	0	0	0	10	0	0	0	0	0	0	0	0	0	0	0	0	0	0	0	0	0	0	0	0	0	0	0	0
Bacteria;Proteobacteria;Gammaproteobacteria;Pseudomonadales;Moraxellaceae;Cavicella	Proteobacteria	9	1	1.20482	ASV570	0	0	0	0	0	0	0	0	0	0	0	0	0	0	0	0	0	0	0	0	0	0	0	0	0	0	0	0	0	0	0	0	0	0	0	0	0	0	0	0	0	0	0	0
Bacteria;Proteobacteria;Gammaproteobacteria;Pseudomonadales;Moraxellaceae;Enhydrobacter	Proteobacteria	89	7	8.43373	ASV345	0	0	0	0	0	0	5	0	0	0	0	0	0	0	0	0	9	0	0	6	0	0	0	17	0	0	0	0	0	0	0	0	0	0	0	0	0	0	0	0	0	0	0	0
Bacteria;Proteobacteria;Gammaproteobacteria;Pseudomonadales;Moraxellaceae;Psychrobacter	Proteobacteria	194	3	3.61446	ASV116	0	0	0	0	0	0	0	0	0	0	0	0	0	0	0	0	0	13	0	76	0	0	0	0	0	0	0	0	0	0	0	0	0	0	0	0	0	0	0	0	0	0	0	0
Bacteria;Proteobacteria;Gammaproteobacteria;Pseudomonadales;Moraxellaceae;Psychrobacter	Proteobacteria	506	1	1.20482	ASV152	0	0	0	0	0	0	0	0	0	0	0	0	0	0	0	0	0	0	0	0	0	0	0	0	0	0	0	0	0	0	0	0	0	0	0	0	0	0	0	0	0	0	0	0
Bacteria;Proteobacteria;Gammaproteobacteria;Pseudomonadales;Pseudomonadaceae;Pseudomonas	Proteobacteria	4819	21	25.3012	ASV51	0	0	0	0	0	0	0	5	0	0	0	0	0	0	0	0	153	0	0	9	0	0	0	345	0	156	21	667	0	19	0	0	0	12	0	0	22	0	0	0	0	0	0	0
Bacteria;Proteobacteria;Gammaproteobacteria;Pseudomonadales;Pseudomonadaceae;Pseudomonas	Proteobacteria	156	5	6.0241	ASV189	0	0	0	0	0	0	0	0	0	0	0	0	0	0	0	0	0	0	0	0	0	0	0	16	0	0	0	23	0	0	0	0	0	0	0	0	0	0	0	0	0	0	0	0
Bacteria;Proteobacteria;Gammaproteobacteria;Pseudomonadales;Pseudomonadaceae;Pseudomonas	Proteobacteria	82	3	3.61446	ASV334	0	0	0	0	0	0	0	0	0	0	0	0	0	0	0	0	46	0	0	0	0	0	0	0	0	0	0	0	0	0	0	0	0	0	0	0	0	0	0	0	0	0	0	0
Bacteria;Proteobacteria;Gammaproteobacteria;Pseudomonadales;Pseudomonadaceae;Pseudomonas	Proteobacteria	96	3	3.61446	ASV344	0	0	0	24	0	0	0	0	0	0	0	0	0	0	0	0	37	0	0	0	0	0	0	35	0	0	0	0	0	0	0	0	0	0	0	0	0	0	0	0	0	0	0	0
Bacteria;Proteobacteria;Gammaproteobacteria;Pseudomonadales;Pseudomonadaceae;Pseudomonas	Proteobacteria	421	2	2.40964	ASV160	0	0	14	0	0	0	0	0	0	0	0	0	0	0	0	0	0	0	0	0	0	0	0	0	0	0	0	0	0	0	0	0	0	0	0	0	0	0	0	0	0	0	0	0
Bacteria;Proteobacteria;Gammaproteobacteria;Pseudomonadales;Pseudomonadaceae;Pseudomonas	Proteobacteria	16	1	1.20482	ASV556	0	0	0	0	0	0	0	0	0	0	0	0	0	0	0	0	0	0	0	0	0	0	0	0	0	0	0	0	0	0	0	0	0	0	0	0	0	0	0	0	0	0	0	0
Bacteria;Proteobacteria;Gammaproteobacteria;Pseudomonadales;Pseudomonadaceae;Pseudomonas	Proteobacteria	822	1	1.20482	ASV121	0	0	0	0	0	0	0	0	0	0	0	0	0	0	0	0	0	0	0	0	0	0	0	0	0	0	0	0	0	0	0	0	0	0	0	0	0	0	0	0	0	0	0	0
Bacteria;Proteobacteria;Gammaproteobacteria;Pseudomonadales;Pseudomonadaceae;Pseudomonas	Proteobacteria	325	1	1.20482	ASV179	0	0	0	0	0	0	0	0	0	0	0	0	0	0	0	0	0	0	0	0	0	0	0	0	0	0	0	0	0	0	0	0	0	0	0	0	0	0	0	0	0	0	0	0
Bacteria;Proteobacteria;Gammaproteobacteria;Pseudomonadales;Pseudomonadaceae;Pseudomonas	Proteobacteria	104	1	1.20482	ASV326	0	0	0	0	0	0	0	0	0	0	0	0	0	0	0	0	0	0	0	0	0	0	0	0	0	0	0	0	0	0	0	0	0	0	0	0	0	0	0	0	0	0	0	0
Bacteria;Proteobacteria;Gammaproteobacteria;Pseudomonadales;Pseudomonadaceae;Pseudomonas	Proteobacteria	81	1	1.20482	ASV374	0	0	0	0	0	0	0	0	0	0	0	0	0	0	0	0	0	0	0	0	0	0	0	0	0	0	0	0	0	0	0	0	0	0	0	0	0	0	0	0	0	0	0	0
Bacteria;Proteobacteria;Gammaproteobacteria;Pseudomonadales;Pseudomonadaceae;Pseudomonas	Proteobacteria	54	1	1.20482	ASV470	0	0	0	0	0	0	0	0	0	0	0	0	0	0	0	0	0	0	0	0	0	0	0	0	0	0	0	0	0	0	0	0	0	0	0	0	0	0	0	0	0	0	0	0
Bacteria;Proteobacteria;Gammaproteobacteria;Steroidobacter_o;Steroidobacter_f;Acidibacter	Proteobacteria	138	8	9.63855	ASV270	0	0	0	31	0	0	0	0	0	0	0	0	0	0	0	0	0	0	0	0	0	0	0	13	0	0	0	0	0	43	0	0	0	0	3	0	13	0	0	0	0	0	0	0
Bacteria;Proteobacteria;Gammaproteobacteria;Steroidobacter_o;Steroidobacter_f;Acidibacter	Proteobacteria	245	1	1.20482	ASV200	0	0	0	245	0	0	0	0	0	0	0	0	0	0	0	0	0	0	0	0	0	0	0	0	0	0	0	0	0	0	0	0	0	0	0	0	0	0	0	0	0	0	0	0
Bacteria;Proteobacteria;Gammaproteobacteria;Steroidobacter_o;Steroidobacter_f;Steroidobacter	Proteobacteria	15	2	2.40964	ASV579	0	0	0	8	0	0	0	0	0	0	0	0	0	0	0	0	0	0	0	0	0	0	0	0	0	0	0	0	0	7	0	0	0	0	0	0	0	0	0	0	0	0	0	0
Bacteria;Proteobacteria;Gammaproteobacteria;Xanthomonadales;Xanthomonadaceae;Chujaibacter	Proteobacteria	94	1	1.20482	ASV352	0	0	0	0	0	0	0	0	0	0	0	0	0	0	0	0	0	0	0	0	0	0	0	0	0	0	0	0	0	0	0	0	0	0	0	0	0	0	0	0	0	0	0	0
Bacteria;Proteobacteria;Gammaproteobacteria;Xanthomonadales;Xanthomonadaceae;Luteimonas	Proteobacteria	169	2	2.40964	ASV242	0	0	0	0	0	0	0	0	0	0	0	0	0	0	0	0	10	0	0	0	0	0	0	0	0	0	0	0	0	0	0	0	0	0	0	0	0	0	0	0	0	0	0	0
Bacteria;Proteobacteria;Gammaproteobacteria;Xanthomonadales;Xanthomonadaceae;Luteimonas	Proteobacteria	11	2	2.40964	ASV591	0	0	0	0	0	0	0	0	0	0	0	0	0	0	0	0	0	0	0	0	0	0	0	0	0	0	0	0	0	0	0	0	0	0	3	0	0	0	0	0	0	0	0	0
Bacteria;Proteobacteria;Gammaproteobacteria;Xanthomonadales;Xanthomonadaceae;Lysobacter	Proteobacteria	94	1	1.20482	ASV350	0	0	0	0	0	0	0	0	0	0	0	0	0	0	0	0	0	0	0	94	0	0	0	0	0	0	0	0	0	0	0	0	0	0	0	0	0	0	0	0	0	0	0	0
Bacteria;Proteobacteria;Gammaproteobacteria;Xanthomonadales;Xanthomonadaceae;Pseudoxanthomonas	Proteobacteria	11	2	2.40964	ASV590	0	0	0	7	0	0	0	0	0	0	0	0	0	0	0	0	0	0	0	0	0	0	0	0	0	0	0	0	0	0	0	0	0	0	0	0	0	0	0	0	0	0	0	0
Bacteria;Proteobacteria;Gammaproteobacteria;Xanthomonadales;Xanthomonadaceae;Stenotrophomonas	Proteobacteria	1118	13	15.6627	ASV98	0	0	0	0	0	0	0	0	0	0	0	0	57	0	0	0	0	0	0	0	595	60	0	18	0	11	0	14	0	0	0	0	0	0	0	0	0	0	0	0	0	0	0	0
Bacteria;Proteobacteria;Gammaproteobacteria;Xanthomonadales;Xanthomonadaceae;Stenotrophomonas	Proteobacteria	41	1	1.20482	ASV205	0	0	0	0	0	0	0	0	0	0	0	0	0	0	0	0	0	0	0	0	0	0	0	0	0	0	0	0	0	0	0	0	0	0	0	0	0	0	0	0	0	0	0	0
Bacteria;Proteobacteria;Gammaproteobacteria;Xanthomonadales;Xanthomonadaceae;Stenotrophomonas	Proteobacteria	680	1	1.20482	ASV134	0	0	0	0	0	0	0	0	0	0	0	0	0	0	0	0	0	0	0	0	680	0	0	0	0	0	0	0	0	0	0	0	0	0	0	0	0	0	0	0	0	0	0	0
Bacteria;Proteobacteria;Oligoflexia;Bdellovibrionales;AB511016_f;AB511016_g	Proteobacteria	103	8	9.63855	ASV320	0	0	0	19	0	0	0	0	0	0	0	0	0	0	0	0	0	0	0	10	0	0	0	0	0	4	0	0	0	6	0	0	0	0	0	0	28	0	0	0	0	0	0	0
Bacteria;Rhodothermaeota;Balneolia;Balneolales;Balneolaceae;GQ262972_g	Rhodothermaeota	119	1	1.20482	ASV299	0	0	0	0	0	0	0	0	0	0	0	0	0	0	0	0	0	0	0	119	0	0	0	0	0	0	0	0	0	0	0	0	0	0	0	0	0	0	0	0	0	0	0	0
Bacteria;Synergistetes;Synergistia;Synergistales;Synergistaceae;Jonquetella;Jonquetella anthropi	Synergistetes	834	4	4.81928	ASV118	0	0	0	0	0	0	0	0	0	0	0	0	0	0	0	0	0	0	0	0	0	0	0	0	0	0	0	0	0	0	0	0	0	0	0	0	0	0	0	0	0	0	0	0
Bacteria;Verrucomicrobia;Opitutae;Puniceicoccales;Puniceicoccaceae;Pelagicoccus	Verrucomicrobia	523	1	1.20482	ASV151	0	0	0	0	0	0	0	0	0	0	0	0	0	0	0	0	0	0	0	523	0	0	0	0	0	0	0	0	0	0	0	0	0	0	0	0	0	0	0	0	0	0	0	0
Bacteria;Verrucomicrobia;Spartobacteria;Chthoniobacterales;Chthoniobacteraceae;FJ542958_g	Verrucomicrobia	27	1	1.20482	ASV518	0	0	0	27	0	0	0	0	0	0	0	0	0	0	0	0	0	0	0	0	0	0	0	0	0	0	0	0	0	0	0	0	0	0	0	0	0	0	0	0	0	0	0	0
Bacteria;Verrucomicrobia;Spartobacteria;Chthoniobacterales;Chthoniobacteraceae;FJ542958_g	Verrucomicrobia	46	1	1.20482	ASV506	0	0	0	46	0	0	0	0	0	0	0	0	0	0	0	0	0	0	0	0	0	0	0	0	0	0	0	0	0	0	0	0	0	0	0	0	0	0	0	0	0	0	0	0
Bacteria;Verrucomicrobia;Spartobacteria;Chthoniobacterales;Chthoniobacteraceae;PAC001932_g	Verrucomicrobia	23	2	2.40964	ASV552	0	0	0	15	0	0	0	0	0	0	0	0	0	0	0	0	0	0	0	0	0	0	0	0	0	0	0	0	0	0	0	0	0	0	0	0	0	0	0	0	0	0	0	0
[truncated: 30 more columns]

## Sheet: 3 Collapsed taxonomy
#Supplemental table 3: ASV table collapsed by taxonomy
Kingdom	Phylum	Class	Order	Family	Genus	Species	Total	Count	Proportion	Tri1094	Tri1097	Tri1103	Tri1117	Tri1193	Tri1201	Tri1245	Tri1247	Tri1254	Tri1255	Tri1256	Tri1264	Tri1266	Tri1271	Tri1272	Tri1277	Tri1296	Tri1303	Tri1315	Tri1319	Tri1324	Tri1326	Tri1396	Tri1398	Tri1415	Tri1428	Tri1430	Tri1435	Tri1482	Tri1492	Tri1505	Tri1506	Tri1523	Tri1536	Tri1543	Tri1548	Tri1549	Tri1552	Tri1555	Tri1558
Bacteria	Proteobacteria	Gammaproteobacteria	Enterobacterales	Enterobacteriaceae	unknown	unknown	794823	62	74.6988	117	38817	98	177	0	71	0	58609	5917	50773	36959	60	34	0	21420	892	63	735	47	94	3499	19156	401	33564	22267	79	53521	0	93	4615	64	4480	5196	378	0	36255	46	2426	0	19277
Bacteria	Firmicutes	Bacilli	Bacillales	Bacillaceae	Bacillus	unknown	557907	50	60.241	0	0	70632	1156	54269	49384	189	51	3873	107	46	54533	32520	62	35370	37	879	45	6681	1594	59327	0	0	6986	0	22	0	12	0	139	0	0	94	44	15	0	46	0	34691	0
Bacteria	Bacteroidetes	Bacteroidia	Bacteroidales	Porphyromonadaceae	Petrimonas	unknown	350107	48	57.8313	64	147	285	0	0	0	0	8	206	5289	0	0	0	0	0	13	0	52	0	0	0	6	11	16	353	33	47	0	0	10521	0	17	29814	25	0	2401	0	8	14	0
Bacteria	Firmicutes	Bacilli	Bacillales	Staphylococcaceae	Staphylococcus	unknown	283694	47	56.6265	0	0	0	53	0	0	12711	17	10343	0	316	247	7242	9821	48	0	92	41405	41448	117	59	516	844	731	57	59	45	38	20540	9429	0	118	0	0	141	0	0	26430	0	5314
Bacteria	Bacteroidetes	Sphingobacteriia	Sphingobacteriales	Chitinophagaceae	Sediminibacterium	unknown	3100	30	36.1446	0	0	0	164	0	0	18	2	0	0	0	0	0	33	0	21	146	0	0	332	0	0	0	224	0	14	5	58	7	294	37	0	0	0	0	0	335	0	0	0
Bacteria	Actinobacteria	Actinobacteria_c	Micrococcales	Brevibacteriaceae	Brevibacterium	unknown	33420	29	34.9398	0	0	6	28	0	0	4414	0	8313	0	11	83	117	0	0	8	0	253	0	109	0	0	0	130	0	0	8	32	0	2955	0	3	0	0	10	8	0	0	0	0
Bacteria	Firmicutes	Bacilli	Lactobacillales	Enterococcaceae	Enterococcus	unknown	208491	29	34.9398	0	19	110	0	0	0	0	0	32	49	0	0	0	0	0	57518	0	40	0	16	0	0	0	0	24	35	690	0	0	348	0	0	0	0	0	31	0	0	0	0
Bacteria	Proteobacteria	Gammaproteobacteria	Pseudomonadales	Pseudomonadaceae	Pseudomonas	unknown	6976	28	33.7349	0	0	14	24	0	0	0	5	0	0	0	0	0	0	0	0	236	0	0	9	0	0	0	396	0	156	21	690	0	19	0	0	0	12	0	0	22	0	0	0
Bacteria	Firmicutes	Tissierellia	Tissierellales	Peptoniphilaceae	Peptoniphilus	unknown	24069	26	31.3253	0	0	0	0	0	0	0	0	12	105	0	0	0	0	0	0	0	14	0	0	0	0	0	0	24	0	0	0	0	1474	0	0	499	0	0	116	0	0	0	0
Bacteria	Proteobacteria	Alphaproteobacteria	Rhizobiales	Bradyrhizobiaceae	Bradyrhizobium	unknown	3932	25	30.1205	0	0	0	551	0	0	43	0	0	0	0	0	0	14	0	12	82	0	0	49	0	0	0	174	0	47	0	235	0	505	26	0	8	0	0	0	510	0	0	0
Bacteria	Actinobacteria	Actinobacteria_c	Corynebacteriales	Tsukamurellaceae	Tsukamurella	unknown	181620	24	28.9157	1994	51	0	0	0	0	112	0	156	0	36	51	0	8680	0	0	0	0	0	238	0	12	0	1616	0	6016	0	6	0	5108	0	0	0	35	42638	0	51126	0	0	0
Bacteria	Proteobacteria	Alphaproteobacteria	Sphingomonadales	Sphingomonadaceae	Sphingomonas	unknown	43642	23	27.7108	0	0	7	3275	0	0	16	0	0	0	0	0	0	0	0	0	121	0	0	0	0	0	0	150	0	11	0	41	6	37	11	0	0	0	9	0	0	0	0	0
Bacteria	Firmicutes	Bacilli	Lactobacillales	Lactobacillaceae	Lactobacillus	unknown	44215	22	26.506	0	0	75	0	9	0	0	0	0	0	0	0	14	0	0	0	0	8	0	90	0	0	0	0	0	0	0	0	0	352	0	0	31	0	0	0	0	0	4	0
Bacteria	Proteobacteria	Betaproteobacteria	Burkholderiales	Burkholderiaceae	Burkholderia	unknown	139166	20	24.0964	0	0	0	16	0	0	0	0	0	0	0	0	0	0	0	0	0	0	0	423	0	0	0	0	0	12911	787	37570	0	129	52310	5	0	0	0	0	34	0	0	0
Bacteria	Actinobacteria	Actinobacteria_c	Streptomycetales	Streptomycetaceae	Streptomyces	unknown	78726	20	24.0964	0	0	0	28	0	0	117	0	946	53	0	0	6	48	0	0	0	0	0	10	0	10	0	18	0	0	0	1483	0	50	0	0	0	0	0	0	0	0	0	0
Bacteria	Proteobacteria	Gammaproteobacteria	Enterobacterales	Yersiniaceae	Serratia	unknown	189487	19	22.8916	28897	377	39	0	0	0	0	0	0	0	0	0	0	0	0	0	0	0	30	0	0	0	0	92	0	37205	0	0	0	1730	0	45954	13	0	15	0	0	0	20	0
Bacteria	Proteobacteria	Epsilonproteobacteria	Campylobacterales	Campylobacteraceae	Campylobacter	unknown	35069	19	22.8916	0	9	18	0	0	0	0	0	1149	0	0	0	0	0	0	0	0	0	0	0	0	0	0	0	0	0	0	0	0	5	0	6	2987	0	0	40	0	0	0	0
Bacteria	Proteobacteria	Gammaproteobacteria	Pseudomonadales	Moraxellaceae	Acinetobacter	unknown	1623	18	21.6867	0	0	0	51	0	0	0	0	0	0	0	43	0	0	0	0	144	12	0	83	7	0	0	363	0	0	0	25	0	33	0	0	0	0	0	0	17	0	0	0
Bacteria	Actinobacteria	Actinobacteria_c	Micrococcales	Dermabacteraceae	Brachybacterium	unknown	11709	17	20.4819	0	0	0	40	0	0	4	0	72	0	0	0	0	9440	0	0	14	748	0	191	0	0	0	71	0	0	0	0	0	620	0	0	0	0	0	0	0	0	0	0
Bacteria	Firmicutes	Clostridia	Clostridiales	Lachnospiraceae	KE159538_g	unknown	578	16	19.2771	0	0	0	0	27	0	38	0	0	0	0	0	26	0	0	0	0	21	0	0	48	0	13	0	0	0	0	0	52	43	0	0	0	0	0	32	33	0	0	0
Bacteria	Actinobacteria	Actinobacteria_c	Actinomycetales	Actinomycetaceae	Arcanobacterium	unknown	676	15	18.0723	0	0	0	0	0	0	0	0	4	0	0	0	0	0	0	0	0	0	0	0	0	0	0	0	0	0	0	0	0	39	0	0	51	0	0	17	0	0	0	0
Bacteria	Actinobacteria	Actinobacteria_c	Corynebacteriales	Corynebacteriaceae	Corynebacterium	unknown	574	15	18.0723	0	0	0	21	0	0	0	0	0	0	0	0	0	0	0	0	4	121	0	35	0	0	0	0	0	0	0	3	0	32	0	0	0	0	0	0	6	0	0	0
Bacteria	Proteobacteria	Alphaproteobacteria	Caulobacterales	Caulobacteraceae	unknown	unknown	1104	14	16.8675	0	0	0	30	0	0	0	0	0	0	0	0	0	27	0	20	21	0	0	216	0	0	0	46	0	0	0	0	12	145	7	0	0	0	0	0	279	0	0	0
Bacteria	Proteobacteria	Gammaproteobacteria	Enterobacterales	Morganellaceae	Morganella	Morganella morganii	15298	14	16.8675	53	437	0	0	0	0	0	0	0	0	0	0	0	0	0	0	0	44	0	0	0	0	0	0	0	0	0	0	0	17	0	0	1581	0	0	993	0	0	0	0
Bacteria	Proteobacteria	Gammaproteobacteria	Xanthomonadales	Xanthomonadaceae	Stenotrophomonas	unknown	1839	13	15.6627	0	0	0	0	0	0	0	0	0	0	0	0	57	0	0	0	0	0	0	0	1275	60	0	18	0	11	0	14	0	0	0	0	0	0	0	0	0	0	0	0
Bacteria	Bacteroidetes	Bacteroidia	Bacteroidales	Muribaculaceae	PAC000186_g	unknown	197	13	15.6627	0	0	11	0	0	0	20	0	0	0	0	0	0	0	0	0	0	0	0	18	0	18	0	13	0	0	0	0	0	0	0	0	4	0	0	0	0	0	0	0
Bacteria	Bacteroidetes	Bacteroidia	Bacteroidales	Bacteroidaceae	Bacteroides	unknown	232	13	15.6627	0	0	0	0	28	0	11	0	0	0	0	0	0	0	0	0	0	13	0	17	18	0	0	0	0	0	0	0	10	0	0	0	0	0	0	0	0	0	0	0
Bacteria	Proteobacteria	Betaproteobacteria	Burkholderiales	Ralstonia_f	Ralstonia	Ralstonia syzygii	1065	12	14.4578	0	0	0	53	0	0	0	0	0	0	0	0	0	0	0	0	24	0	0	0	0	0	0	17	0	32	0	151	0	0	0	0	0	0	0	0	0	0	0	0
Bacteria	Proteobacteria	Alphaproteobacteria	Caulobacterales	Caulobacteraceae	JPOM_g	unknown	586	12	14.4578	0	0	0	108	0	0	0	0	0	0	0	0	0	0	0	0	0	0	0	0	0	0	0	0	0	23	0	73	0	56	0	0	0	0	0	0	38	0	0	0
Bacteria	Bacteroidetes	Sphingobacteriia	Sphingobacteriales	Chitinophagaceae	PAC000056_g	unknown	258	12	14.4578	0	0	0	10	0	0	0	0	0	0	0	0	0	0	0	0	0	0	0	0	0	0	0	16	0	8	0	33	0	0	0	0	0	0	0	0	0	0	0	0
Bacteria	Actinobacteria	Actinobacteria_c	Corynebacteriales	Nocardiaceae	Rhodococcus	unknown	78625	11	13.253	0	0	0	23	0	0	68	0	0	0	0	0	0	17839	0	0	0	0	0	0	31	0	0	0	0	14	0	0	0	25	0	0	0	60546	0	0	0	0	0	31
Bacteria	Bacteroidetes	Bacteroidia	Bacteroidales	Odoribacteraceae	Odoribacter	unknown	77	9	10.8434	0	0	0	0	0	0	0	0	0	0	0	0	0	0	0	0	0	0	0	0	12	0	0	0	0	0	0	11	0	11	0	6	0	0	0	0	8	0	0	0
Bacteria	Actinobacteria	Actinobacteria_c	Micrococcales	Micrococcaceae	Glutamicibacter	unknown	8275	8	9.63855	0	0	0	0	0	0	7407	0	557	0	0	0	0	0	0	0	0	118	0	53	14	14	0	0	0	0	0	0	0	49	0	0	0	0	0	0	0	0	0	0
Bacteria	Proteobacteria	Alphaproteobacteria	Rhizobiales	Methylobacteriaceae	Methylobacterium	unknown	726	8	9.63855	0	0	0	70	0	0	0	0	0	0	0	0	0	0	0	0	9	0	0	0	0	0	0	534	0	0	0	0	0	9	0	21	0	0	0	0	0	0	0	0
Bacteria	Proteobacteria	Oligoflexia	Bdellovibrionales	AB511016_f	AB511016_g	unknown	103	8	9.63855	0	0	0	19	0	0	0	0	0	0	0	0	0	0	0	0	0	0	0	10	0	0	0	0	0	4	0	0	0	6	0	0	0	0	0	0	28	0	0	0
Bacteria	Firmicutes	Negativicutes	Veillonellales	Veillonellaceae	Dialister	unknown	727	8	9.63855	0	0	28	0	0	0	0	0	0	0	0	0	0	0	0	0	0	0	0	0	0	0	0	0	0	0	0	0	0	0	0	0	0	0	0	0	0	0	0	0
Bacteria	Proteobacteria	Alphaproteobacteria	Caulobacterales	Caulobacteraceae	Brevundimonas	unknown	700	8	9.63855	0	0	0	119	0	0	0	0	0	0	0	0	0	0	0	0	17	0	0	14	0	0	0	56	0	0	0	7	0	0	0	0	0	0	0	0	0	0	0	0
Bacteria	Proteobacteria	Gammaproteobacteria	Steroidobacter_o	Steroidobacter_f	Acidibacter	unknown	383	8	9.63855	0	0	0	276	0	0	0	0	0	0	0	0	0	0	0	0	0	0	0	0	0	0	0	13	0	0	0	0	0	43	0	0	0	0	3	0	13	0	0	0
Bacteria	Actinobacteria	Actinobacteria_c	Micrococcales	Micrococcaceae	Kocuria	unknown	1667	7	8.43373	0	0	0	0	0	0	0	0	594	0	0	0	0	0	0	0	0	37	0	0	0	0	0	0	0	0	0	0	0	0	0	0	0	0	0	0	0	0	0	0
Bacteria	Proteobacteria	Alphaproteobacteria	Rhizobiales	Devosia_f	Devosia	unknown	1590	7	8.43373	0	0	0	1492	0	0	0	0	0	0	0	0	0	0	0	0	0	0	0	28	0	0	0	23	0	0	0	0	0	6	0	0	0	0	0	0	0	0	0	0
Bacteria	Actinobacteria	Actinobacteria_c	Pseudonocardiales	Pseudonocardiaceae	Pseudonocardia	unknown	544	7	8.43373	0	0	0	101	0	0	0	0	0	0	0	0	0	0	0	0	55	0	0	0	0	0	0	48	0	0	0	0	0	62	0	0	0	0	0	0	0	0	0	0
Bacteria	Proteobacteria	Alphaproteobacteria	Rhizobiales	Phyllobacteriaceae	Mesorhizobium	unknown	131	7	8.43373	0	0	0	36	0	0	0	0	0	0	0	0	0	0	0	0	0	0	0	0	0	0	0	6	0	0	0	0	0	17	0	0	0	0	0	0	19	0	0	0
Bacteria	Proteobacteria	Gammaproteobacteria	Pseudomonadales	Moraxellaceae	Enhydrobacter	unknown	89	7	8.43373	0	0	0	0	0	0	5	0	0	0	0	0	0	0	0	0	9	0	0	6	0	0	0	17	0	0	0	0	0	0	0	0	0	0	0	0	0	0	0	0
Bacteria	Proteobacteria	Gammaproteobacteria	Legionellales	Coxiellaceae	AB522700_g	unknown	1280	7	8.43373	0	0	0	40	0	0	0	0	0	0	0	0	0	0	0	0	23	0	0	0	0	0	0	850	0	0	0	0	0	8	0	0	0	0	0	0	0	0	0	0
Bacteria	Bacteroidetes	Bacteroidia	Bacteroidales	Muribaculaceae	PAC002400_g	unknown	160	7	8.43373	0	0	17	0	0	0	0	0	0	0	0	0	0	0	0	0	0	0	0	0	0	21	0	0	0	18	0	21	0	0	0	0	0	0	0	0	0	0	0	0
Bacteria	Proteobacteria	Betaproteobacteria	Burkholderiales	Oxalobacteraceae	Massilia	unknown	6603	6	7.22892	0	0	0	6139	0	0	0	0	0	0	0	0	0	0	0	0	0	0	0	0	0	0	0	0	0	0	0	270	0	0	0	0	0	0	0	0	0	0	0	0
Bacteria	Firmicutes	Bacilli	Bacillales	Staphylococcaceae	Staphylococcus	Staphylococcus equorum	29472	6	7.22892	0	0	0	0	0	0	262	0	0	0	0	0	0	0	0	0	0	2559	0	22512	0	0	112	0	0	0	0	0	0	0	0	0	0	0	0	0	0	0	0	0
Bacteria	Actinobacteria	Actinobacteria_c	Micrococcales	Micrococcaceae	Arthrobacter	unknown	1318	6	7.22892	0	0	0	1099	0	0	0	0	0	0	0	0	0	0	0	0	0	0	0	162	0	0	0	0	0	0	0	19	0	0	0	0	0	0	0	0	0	0	0	0
Bacteria	Proteobacteria	Betaproteobacteria	Burkholderiales	Ralstonia_f	Ralstonia	unknown	563	6	7.22892	0	0	0	234	0	0	0	0	0	0	0	0	0	0	0	0	0	0	0	0	0	0	0	0	0	0	0	0	0	115	0	0	0	0	7	0	73	0	0	0
Bacteria	Proteobacteria	Betaproteobacteria	Burkholderiales	Comamonadaceae	unknown	unknown	199	6	7.22892	0	0	0	0	0	0	0	0	0	0	0	0	0	0	0	0	0	0	0	0	0	0	0	0	0	0	0	25	0	0	0	0	0	0	0	0	4	0	0	0
Bacteria	Proteobacteria	Gammaproteobacteria	Enterobacterales	Enterobacteriaceae	Escherichia	unknown	1368	6	7.22892	0	0	0	17	0	0	0	0	0	0	0	0	0	0	0	0	0	0	0	45	0	0	0	0	0	0	0	0	0	1228	0	0	0	0	0	0	9	0	0	0
Bacteria	Actinobacteria	Actinobacteria_c	Pseudonocardiales	Pseudonocardiaceae	Actinomycetospora	unknown	960	6	7.22892	0	0	0	785	0	0	0	0	0	0	0	0	0	0	0	0	0	0	0	0	0	0	0	0	0	0	4	0	0	68	0	0	0	0	0	0	0	0	0	0
Bacteria	Bacteroidetes	Bacteroidia	Bacteroidales	Muribaculaceae	PAC001063_g	unknown	64	6	7.22892	0	0	0	0	0	0	0	0	0	0	0	0	0	0	0	0	0	8	0	0	0	0	0	0	5	0	0	0	0	0	0	0	0	0	0	0	0	0	0	0
Bacteria	Bacteroidetes	Bacteroidia	Bacteroidales	Rikenellaceae	Alistipes	unknown	35	6	7.22892	0	0	0	0	0	0	0	0	0	0	0	0	0	0	0	0	0	0	3	0	7	6	0	0	0	0	0	0	0	0	0	0	0	0	3	0	0	0	0	0
Bacteria	Actinobacteria	Actinobacteria_c	Propionibacteriales	Propionibacteriaceae	Acidipropionibacterium	unknown	76	5	6.0241	0	0	0	0	0	0	0	0	0	0	0	0	0	0	0	0	0	0	0	0	0	0	0	0	0	0	0	0	0	0	0	0	0	0	0	0	0	0	0	0
Bacteria	Proteobacteria	Alphaproteobacteria	Rhizobiales	Bradyrhizobiaceae	Pseudolabrys	unknown	79	5	6.0241	0	0	0	0	0	0	0	0	0	0	0	0	0	0	0	0	0	0	0	0	0	0	0	46	0	0	0	0	0	6	0	0	0	0	0	0	0	0	0	0
Bacteria	Proteobacteria	Alphaproteobacteria	Rhizobiales	Rhizobiaceae	Rhizobium	unknown	141	5	6.0241	0	0	0	35	0	0	0	0	0	0	0	0	0	0	0	0	0	0	0	0	0	0	0	0	0	0	0	0	0	42	4	0	0	0	0	0	0	0	0	0
Bacteria	Proteobacteria	Alphaproteobacteria	Rhizobiales	Hyphomicrobiaceae	Hyphomicrobium	Hyphomicrobium facile	73	5	6.0241	0	0	0	32	0	0	0	0	0	0	0	0	0	0	0	0	0	0	0	0	0	0	0	13	0	0	0	0	0	11	0	0	0	0	0	0	0	0	0	0
Bacteria	Bacteroidetes	Sphingobacteriia	Sphingobacteriales	Sphingobacteriaceae	Sphingobacterium	unknown	2860	4	4.81928	0	0	0	0	0	0	0	0	0	0	0	0	301	0	0	0	0	4	0	4	0	0	0	0	0	0	0	0	0	0	0	0	0	0	0	0	0	0	0	0
Bacteria	Proteobacteria	Gammaproteobacteria	Pseudomonadales	Moraxellaceae	Psychrobacter	unknown	700	4	4.81928	0	0	0	0	0	0	0	0	0	0	0	0	0	0	0	0	0	13	0	76	0	0	0	0	0	0	0	0	0	0	0	0	0	0	0	0	0	0	0	0
Bacteria	Actinobacteria	Actinobacteria_c	Corynebacteriales	Nocardiaceae	Gordonia	unknown	2985	4	4.81928	0	0	0	0	0	0	0	0	0	0	0	0	0	0	0	0	0	0	0	27	0	0	0	0	0	0	0	0	0	20	0	0	0	0	0	0	0	0	0	0
Bacteria	Firmicutes	Bacilli	Bacillales	Planococcaceae	Sporosarcina	unknown	2027	4	4.81928	0	0	0	112	0	0	0	0	0	0	0	0	0	0	0	0	0	0	0	208	0	0	0	0	0	0	0	0	0	0	0	0	0	0	0	0	0	0	0	0
Bacteria	Synergistetes	Synergistia	Synergistales	Synergistaceae	Jonquetella	Jonquetella anthropi	834	4	4.81928	0	0	0	0	0	0	0	0	0	0	0	0	0	0	0	0	0	0	0	0	0	0	0	0	0	0	0	0	0	0	0	0	0	0	0	0	0	0	0	0
Bacteria	Proteobacteria	Gammaproteobacteria	Xanthomonadales	Xanthomonadaceae	Luteimonas	unknown	180	4	4.81928	0	0	0	0	0	0	0	0	0	0	0	0	0	0	0	0	10	0	0	0	0	0	0	0	0	0	0	0	0	0	0	0	0	0	3	0	0	0	0	0
Bacteria	Bacteroidetes	Bacteroidia	Bacteroidales	Muribaculaceae	PAC001765_g	unknown	45	4	4.81928	0	0	13	0	0	0	0	0	0	8	0	0	0	0	0	0	0	0	0	0	0	0	0	0	0	0	0	0	0	16	0	0	0	0	0	0	8	0	0	0
Bacteria	Deferribacteres	Deferribacteres_c	Deferribacterales	Deferribacteraceae	Mucispirillum	unknown	40	4	4.81928	0	0	0	0	0	0	0	0	0	0	0	0	0	0	0	0	0	0	0	0	14	0	0	0	0	0	0	0	0	0	0	0	0	0	0	8	0	0	0	0
Bacteria	Actinobacteria	Actinobacteria_c	Corynebacteriales	Dietziaceae	Dietzia	unknown	200	3	3.61446	0	0	0	0	0	0	0	0	0	0	0	0	0	0	0	0	0	54	0	0	0	0	0	0	0	0	17	0	0	0	0	0	0	0	0	0	0	0	0	0
Bacteria	Firmicutes	Bacilli	Bacillales	Staphylococcaceae	Jeotgalicoccus	unknown	227	3	3.61446	0	0	0	0	0	0	0	0	0	0	0	0	0	0	0	0	0	43	0	110	0	0	0	0	0	0	0	0	0	0	0	0	0	0	0	0	0	0	0	0
Bacteria	Proteobacteria	Gammaproteobacteria	Enterobacterales	Enterobacteriaceae	Salmonella	Salmonella enterica	1927	3	3.61446	0	0	0	0	0	0	0	0	0	0	0	0	0	0	0	0	0	0	0	0	0	0	0	0	0	0	0	0	0	0	0	0	0	0	0	0	0	0	0	0
Bacteria	Actinobacteria	Actinobacteria_c	Micrococcales	Micrococcaceae	unknown	unknown	2469	3	3.61446	0	0	0	223	0	0	0	0	337	0	0	0	0	0	0	0	0	0	0	0	0	0	0	0	0	0	0	0	0	0	0	0	0	0	0	0	0	0	0	0
Bacteria	Proteobacteria	Gammaproteobacteria	Enterobacterales	Morganellaceae	Proteus	unknown	1856	3	3.61446	0	0	0	0	0	0	0	0	0	0	0	0	0	0	0	0	0	0	0	0	0	0	0	0	0	0	0	0	0	0	0	0	0	0	0	0	0	0	0	0
Bacteria	Proteobacteria	Alphaproteobacteria	Sphingomonadales	Sphingomonadaceae	Novosphingobium	unknown	679	3	3.61446	0	0	0	648	0	0	0	0	0	0	0	0	0	0	0	0	0	0	0	0	0	0	0	0	0	0	0	10	0	21	0	0	0	0	0	0	0	0	0	0
Bacteria	Proteobacteria	Alphaproteobacteria	Rhizobiales	Devosia_f	Pelagibacterium	unknown	646	3	3.61446	0	0	0	12	0	0	0	0	0	0	0	0	0	0	0	0	0	0	0	631	0	0	0	0	0	0	0	0	0	0	0	0	0	0	0	0	0	0	0	0
Bacteria	Firmicutes	Bacilli	Bacillales	Planococcaceae	unknown	unknown	290	3	3.61446	0	0	0	51	0	0	0	0	0	0	0	0	0	0	0	0	0	0	0	0	0	0	0	0	0	0	0	0	0	0	0	0	0	0	0	0	0	0	0	0
Bacteria	Gemmatimonadetes	Gemmatimonadetes_c	Gemmatimonadales	Gemmatimonadaceae	unknown	unknown	279	3	3.61446	0	0	0	270	0	0	0	0	0	0	0	0	0	0	0	0	0	0	0	0	0	0	0	5	0	0	0	4	0	0	0	0	0	0	0	0	0	0	0	0
Bacteria	Actinobacteria	Actinobacteria_c	Corynebacteriales	Lawsonella_f	Lawsonella	unknown	152	3	3.61446	0	0	0	93	0	0	0	0	0	0	0	0	0	0	0	0	0	0	0	0	0	0	0	0	0	0	0	0	0	45	0	0	0	0	0	0	0	0	0	0
Bacteria	Proteobacteria	Alphaproteobacteria	Sphingomonadales	Erythrobacteraceae	Altererythrobacter	unknown	146	3	3.61446	0	0	0	133	0	0	0	0	0	0	0	0	0	0	0	0	0	0	0	0	0	0	0	0	0	0	0	0	0	0	0	0	0	0	0	0	0	0	0	0
Bacteria	Proteobacteria	Betaproteobacteria	Burkholderiales	Comamonadaceae	Variovorax	unknown	54	3	3.61446	0	0	0	0	0	0	0	0	0	0	0	0	0	0	0	0	0	0	0	0	0	0	0	0	0	0	0	18	0	0	0	0	0	0	0	0	0	0	0	0
Bacteria	Proteobacteria	Alphaproteobacteria	Rhizobiales	Phreatobacter_f	Phreatobacter	unknown	21	3	3.61446	0	0	0	0	0	0	0	0	0	0	0	0	0	0	0	0	6	0	0	0	0	0	0	0	0	0	0	0	0	7	0	0	0	0	0	0	0	0	0	0
Bacteria	Firmicutes	Bacilli	Lactobacillales	Lactobacillaceae	Lactobacillus	Lactobacillus sakei	24342	3	3.61446	0	0	0	0	0	0	0	0	0	0	0	0	0	0	0	0	0	0	0	0	0	0	0	0	0	0	0	0	24231	0	0	0	0	0	0	0	0	0	0	0
Bacteria	Firmicutes	Bacilli	Lactobacillales	Lactobacillaceae	Pediococcus	unknown	1179	3	3.61446	0	0	0	0	0	0	0	0	0	0	0	0	0	0	0	0	0	0	0	0	0	0	0	0	0	0	0	0	0	0	0	0	0	0	0	0	0	0	0	0
Bacteria	Firmicutes	Bacilli	Lactobacillales	Streptococcaceae	Lactococcus	unknown	858	3	3.61446	0	0	0	0	0	0	0	0	0	0	0	0	0	0	0	25	0	0	0	0	0	0	0	0	0	0	0	0	0	827	0	0	0	0	0	0	0	0	0	0
Bacteria	Proteobacteria	Gammaproteobacteria	Cellvibrionales	Cellvibrionaceae	Cellvibrio	unknown	483	3	3.61446	0	0	0	19	0	0	0	0	0	0	0	0	0	0	0	0	0	0	0	341	0	0	0	0	0	0	0	0	0	0	0	0	0	0	0	0	0	0	0	0
Bacteria	Bacteroidetes	Flavobacteria	Flavobacteriales	Flavobacteriaceae	Flavobacterium	unknown	363	3	3.61446	0	0	0	61	0	0	0	0	0	0	0	0	0	0	0	0	0	0	0	185	0	0	0	0	0	0	0	0	0	0	0	0	0	0	0	0	0	0	0	0
Bacteria	Proteobacteria	Alphaproteobacteria	Rhodobacterales	Rhodobacteraceae	Paracoccus	unknown	293	3	3.61446	0	0	0	243	0	0	0	0	0	0	0	0	0	0	0	0	0	0	0	11	0	0	0	0	0	0	0	0	0	0	0	0	0	0	0	0	0	0	0	0
Bacteria	Firmicutes	Bacilli	Bacillales	Planococcaceae	Psychrobacillus	unknown	209	3	3.61446	0	0	0	22	0	0	0	0	0	0	0	0	0	0	0	0	0	0	55	0	0	0	0	0	0	0	0	0	0	0	0	0	0	0	0	0	0	0	0	0
Bacteria	Proteobacteria	Gammaproteobacteria	Aeromonadales	Aeromonadaceae	Aeromonas	Aeromonas salmonicida	205	3	3.61446	0	0	0	0	0	0	0	0	0	0	0	0	0	0	0	0	27	0	0	0	0	0	0	0	0	0	0	0	0	0	0	0	0	0	0	0	0	0	0	0
Bacteria	Proteobacteria	Alphaproteobacteria	Rhodospirillales	Rhodospirillaceae	Reyranella	unknown	121	3	3.61446	0	0	0	93	0	0	0	0	0	0	0	0	0	0	0	0	0	0	0	0	0	0	0	21	0	0	0	0	0	7	0	0	0	0	0	0	0	0	0	0
Bacteria	Firmicutes	Clostridia	Clostridiales	Clostridiaceae	Clostridium	unknown	115	3	3.61446	0	0	0	59	0	0	0	0	0	0	0	0	0	0	0	4	0	0	0	0	0	0	0	0	0	0	0	0	0	0	0	0	0	0	0	0	0	0	0	0
Bacteria	Actinobacteria	Actinobacteria_c	Propionibacteriales	Propionibacteriaceae	Cutibacterium	unknown	69	3	3.61446	0	0	0	24	0	0	0	0	0	0	0	0	0	0	0	0	0	0	0	0	0	0	0	0	0	0	0	0	0	0	0	0	0	0	0	0	0	0	0	0
Bacteria	Firmicutes	Clostridia	Clostridiales	Peptostreptococcaceae	Terrisporobacter	unknown	56	3	3.61446	0	0	0	46	0	0	0	0	0	0	0	0	0	0	0	0	0	0	0	0	0	0	0	0	0	0	0	0	0	3	0	0	0	0	0	0	0	0	0	0
Bacteria	Acidobacteria	PAC001852_c	PAC001852_o	PAC001852_f	PAC002038_g	unknown	26	3	3.61446	0	0	0	6	0	0	0	0	0	0	0	0	0	0	0	0	0	0	0	0	0	0	0	0	0	0	0	0	0	14	0	0	0	0	0	0	0	0	0	0
Bacteria	Bacteroidetes	Bacteroidia	Bacteroidales	AC160630_f	PAC002482_g	unknown	25	3	3.61446	0	0	0	0	0	0	0	0	0	0	0	0	0	0	0	0	0	0	0	0	0	0	0	0	0	0	0	0	0	0	0	0	0	0	6	0	0	0	0	0
Bacteria	Proteobacteria	Alphaproteobacteria	Rhodospirillales	Rhodospirillaceae	PAC000128_g	unknown	19	3	3.61446	0	0	0	4	0	0	0	0	0	0	0	0	0	0	0	0	0	0	0	0	0	0	0	0	0	0	0	0	0	6	0	0	0	0	0	0	0	0	0	0
Bacteria	Proteobacteria	Betaproteobacteria	Methylophilales	Methylophilaceae	Methylophilus	unknown	17	3	3.61446	0	0	0	6	0	0	0	0	0	0	0	0	0	0	0	0	0	0	0	0	0	0	0	0	0	0	0	0	0	0	0	0	0	0	0	0	0	0	0	0
Bacteria	Proteobacteria	Gammaproteobacteria	Enterobacterales	Erwiniaceae	Pantoea	unknown	1682	2	2.40964	0	0	0	0	0	0	0	0	0	0	0	0	0	0	0	0	0	0	0	0	28	0	0	0	0	0	0	0	0	0	0	0	0	0	0	0	0	0	0	0
Bacteria	Firmicutes	Bacilli	Bacillales	Planococcaceae	Lysinibacillus	unknown	484	2	2.40964	0	0	0	76	0	0	0	0	0	0	0	0	0	0	0	0	0	0	0	0	0	0	0	0	0	0	0	0	0	0	0	0	0	0	0	0	0	0	0	408
Bacteria	Proteobacteria	Betaproteobacteria	Burkholderiales	Alcaligenaceae	Alcaligenes	unknown	1048	2	2.40964	0	0	0	0	0	0	0	0	0	0	0	0	0	0	0	0	0	0	0	0	0	0	0	0	0	0	0	0	0	0	0	0	0	0	0	0	0	0	0	0
Bacteria	Actinobacteria	Actinobacteria_c	Streptosporangiales	Nocardiopsaceae	Nocardiopsis	unknown	23	2	2.40964	0	0	0	0	0	0	0	0	0	0	0	0	0	0	0	0	0	0	0	0	0	0	0	0	0	0	0	7	0	0	0	0	0	0	0	0	0	0	0	0
Bacteria	Bacteroidetes	Sphingobacteriia	Sphingobacteriales	Chitinophagaceae	Flavisolibacter	unknown	240	2	2.40964	0	0	0	201	0	0	0	0	0	0	0	0	0	0	0	0	0	0	0	0	0	0	0	0	0	0	0	0	0	0	0	0	0	0	0	0	0	0	0	0
Bacteria	Actinobacteria	Actinobacteria_c	Micrococcales	Promicromonosporaceae	Promicromonospora	unknown	74	2	2.40964	0	0	0	65	0	0	0	0	0	0	0	0	0	0	0	0	0	0	0	0	0	0	0	0	0	0	0	9	0	0	0	0	0	0	0	0	0	0	0	0
Bacteria	Bacteroidetes	Cytophagia	Cytophagales	Cytophagaceae	Chryseolinea	unknown	72	2	2.40964	0	0	0	59	0	0	0	0	0	0	0	0	0	0	0	0	0	0	0	0	0	0	0	0	0	0	0	0	0	0	0	0	0	0	0	0	0	0	0	0
Bacteria	Firmicutes	Bacilli	Lactobacillales	Streptococcaceae	Streptococcus	unknown	46	2	2.40964	0	0	0	10	0	0	0	0	0	0	0	0	0	0	0	0	0	0	0	0	0	0	0	0	0	0	0	0	0	36	0	0	0	0	0	0	0	0	0	0
Bacteria	Bacteroidetes	Flavobacteria	Flavobacteriales	Flavobacteriaceae	Chryseobacterium	unknown	10	2	2.40964	0	0	0	0	0	0	0	0	0	0	0	0	0	0	0	0	0	0	0	0	0	0	0	0	0	2	0	0	0	0	0	0	0	0	0	0	0	0	0	0
Bacteria	Proteobacteria	Gammaproteobacteria	Enterobacterales	Hafniaceae	Hafnia	unknown	68270	2	2.40964	0	0	0	0	0	0	0	0	0	0	0	0	0	0	0	0	0	0	0	0	0	0	68252	0	0	0	0	0	0	0	18	0	0	0	0	0	0	0	0	0
Bacteria	Actinobacteria	Actinobacteria_c	Micrococcales	Micrococcaceae	Paenarthrobacter	unknown	41186	2	2.40964	0	0	0	26	0	0	0	0	0	0	0	0	0	0	0	0	41160	0	0	0	0	0	0	0	0	0	0	0	0	0	0	0	0	0	0	0	0	0	0	0
Bacteria	Proteobacteria	Gammaproteobacteria	Enterobacterales	Erwiniaceae	unknown	unknown	21833	2	2.40964	0	0	0	0	0	0	0	0	0	0	0	0	0	0	0	0	0	0	0	0	0	0	0	0	0	148	0	0	0	0	0	0	0	0	0	0	0	0	0	0
Bacteria	Firmicutes	Bacilli	Lactobacillales	Lactobacillaceae	Lactobacillus	Lactobacillus paracasei	10221	2	2.40964	0	0	0	0	0	0	0	0	0	0	0	0	0	0	0	0	0	0	0	0	0	0	0	0	0	0	0	0	0	99	0	0	0	0	0	0	0	0	0	0
Bacteria	Proteobacteria	Alphaproteobacteria	Rickettsiales	Anaplasmataceae	Wolbachia	unknown	7041	2	2.40964	0	0	0	0	0	0	0	0	0	0	0	0	0	0	0	0	0	0	0	0	0	0	0	0	0	0	0	0	0	7039	0	2	0	0	0	0	0	0	0	0
Bacteria	Bacteroidetes	Cytophagia	Cytophagales	Amoebophilaceae	Cardinium	unknown	5361	2	2.40964	0	0	0	0	0	0	0	0	0	0	0	0	0	0	0	0	0	0	0	0	0	0	0	0	0	0	0	0	0	5354	0	7	0	0	0	0	0	0	0	0
Bacteria	Firmicutes	Bacilli	Bacillales	Bacillaceae	Oceanobacillus	unknown	5212	2	2.40964	0	0	0	62	0	0	5150	0	0	0	0	0	0	0	0	0	0	0	0	0	0	0	0	0	0	0	0	0	0	0	0	0	0	0	0	0	0	0	0	0
Bacteria	Actinobacteria	Actinobacteria_c	Micrococcales	Microbacteriaceae	Leucobacter	unknown	4196	2	2.40964	0	0	0	0	0	0	0	0	0	0	0	0	0	0	0	0	0	0	0	0	0	0	0	0	0	0	0	0	0	0	0	0	0	0	0	0	0	0	0	0
Bacteria	Bacteroidetes	Sphingobacteriia	Sphingobacteriales	Sphingobacteriaceae	Pedobacter	unknown	3569	2	2.40964	0	0	0	3501	0	0	0	0	0	0	0	0	0	0	0	0	0	0	0	0	0	0	0	0	0	0	0	0	0	68	0	0	0	0	0	0	0	0	0	0
Bacteria	Proteobacteria	Alphaproteobacteria	Rhizobiales	Chelatococcaceae	Camelimonas	unknown	2448	2	2.40964	0	0	0	0	0	0	0	0	0	0	0	0	0	0	0	0	0	0	0	0	0	0	0	0	0	0	0	0	0	0	0	0	0	0	0	0	0	0	0	0
Bacteria	Actinobacteria	Actinobacteria_c	Micrococcales	Microbacteriaceae	Microbacterium	unknown	2069	2	2.40964	0	0	0	0	0	0	0	0	0	0	0	0	0	0	0	0	0	0	0	0	0	0	0	0	0	0	0	0	0	0	0	0	0	0	0	0	0	0	0	0
Bacteria	Proteobacteria	Alphaproteobacteria	Rhizobiales	Bartonellaceae	Bartonella	unknown	848	2	2.40964	0	0	0	0	0	0	0	0	0	0	0	0	0	0	0	0	0	0	0	16	0	0	0	0	0	0	0	832	0	0	0	0	0	0	0	0	0	0	0	0
Bacteria	Firmicutes	Bacilli	Bacillales	Planococcaceae	Planococcus	unknown	835	2	2.40964	0	0	0	411	0	0	0	0	0	0	0	0	0	0	0	0	0	0	0	0	0	0	0	0	0	0	0	0	0	0	0	0	0	0	0	0	0	0	0	0
Bacteria	Proteobacteria	Alphaproteobacteria	Rhodospirillales	Acetobacteraceae	Roseomonas	unknown	409	2	2.40964	0	0	0	397	0	0	0	0	0	0	0	0	0	0	0	0	0	0	0	0	0	0	0	0	0	0	0	0	0	0	0	0	0	0	0	0	0	0	0	0
Bacteria	Proteobacteria	Alphaproteobacteria	Rhizobiales	Phyllobacteriaceae	Chelativorans	unknown	316	2	2.40964	0	0	0	0	0	0	0	0	0	0	0	0	0	0	0	0	0	0	0	298	0	0	0	0	0	0	0	0	0	0	0	0	0	0	0	0	0	0	0	0
Bacteria	Proteobacteria	Betaproteobacteria	Burkholderiales	Alcaligenaceae	Pigmentiphaga	unknown	269	2	2.40964	0	0	0	198	0	0	0	0	0	0	0	0	0	0	0	0	0	0	0	0	0	0	0	0	0	0	0	0	0	0	0	0	0	0	0	0	0	0	0	0
Bacteria	Actinobacteria	Rubrobacteria	Rubrobacterales	Rubrobacteraceae	Rubrobacter	unknown	255	2	2.40964	0	0	0	240	0	0	0	0	0	0	0	0	0	0	0	0	0	0	0	0	0	0	0	15	0	0	0	0	0	0	0	0	0	0	0	0	0	0	0	0
Bacteria	Proteobacteria	Gammaproteobacteria	Enterobacterales	Morganellaceae	Arsenophonus	unknown	205	2	2.40964	0	0	0	0	0	0	0	0	0	0	0	0	0	0	0	0	0	0	0	0	0	0	0	29	0	0	0	176	0	0	0	0	0	0	0	0	0	0	0	0
Bacteria	Proteobacteria	Betaproteobacteria	Burkholderiales	Burkholderiaceae	Paraburkholderia	unknown	182	2	2.40964	0	0	0	111	0	0	0	0	0	0	0	0	0	0	0	0	0	0	0	0	0	0	0	0	0	0	0	0	0	0	0	0	0	0	0	0	0	0	0	0
Bacteria	Proteobacteria	Alphaproteobacteria	Rhizobiales	Devosia_f	Paradevosia	unknown	139	2	2.40964	0	0	0	125	0	0	0	0	0	0	0	0	0	0	0	0	0	0	0	0	0	0	0	0	0	0	0	0	0	0	0	0	0	0	0	0	0	0	0	0
Bacteria	Actinobacteria	Actinobacteria_c	Pseudonocardiales	Pseudonocardiaceae	unknown	unknown	120	2	2.40964	0	0	0	0	0	0	0	0	0	0	0	0	0	0	0	0	0	0	0	0	0	0	0	0	0	0	0	0	0	0	0	0	0	0	0	0	0	0	0	0
Bacteria	Proteobacteria	Alphaproteobacteria	Rhizobiales	Methylobacteriaceae	Psychroglaciecola	unknown	76	2	2.40964	0	0	0	74	0	0	0	0	0	0	0	0	0	0	0	0	0	0	0	0	0	0	0	0	0	0	0	0	0	0	0	2	0	0	0	0	0	0	0	0
Bacteria	Bacteroidetes	Flavobacteria	Flavobacteriales	Flavobacteriaceae	Cloacibacterium	unknown	63	2	2.40964	0	0	0	11	0	0	0	0	0	0	0	0	0	0	0	0	0	0	0	0	0	0	0	0	0	0	0	0	0	0	0	0	0	0	0	0	0	0	0	0
Bacteria	Firmicutes	Erysipelotrichi	Erysipelotrichales	Erysipelotrichaceae	Turicibacter	unknown	62	2	2.40964	0	0	0	39	0	0	0	0	0	0	0	0	0	0	0	0	0	0	0	0	0	0	0	0	0	0	0	0	0	0	0	0	0	0	0	0	0	0	0	0
Bacteria	Actinobacteria	Actinobacteria_c	Propionibacteriales	Nocardioidaceae	unknown	unknown	53	2	2.40964	0	0	0	0	0	0	0	0	0	0	0	0	0	0	0	0	0	0	0	46	0	0	0	0	0	0	0	7	0	0	0	0	0	0	0	0	0	0	0	0
Bacteria	Bacteroidetes	Sphingobacteriia	Sphingobacteriales	Chitinophagaceae	EF494316_g	unknown	51	2	2.40964	0	0	0	43	0	0	0	0	0	0	0	0	0	0	0	0	0	0	0	0	0	0	0	0	0	0	0	0	0	0	0	0	0	0	0	0	0	0	0	0
Bacteria	Actinobacteria	Actinobacteria_c	Micrococcales	Micrococcaceae	Micrococcus	unknown	48	2	2.40964	0	0	0	28	0	0	0	0	0	0	0	0	0	0	0	0	20	0	0	0	0	0	0	0	0	0	0	0	0	0	0	0	0	0	0	0	0	0	0	0
Bacteria	Firmicutes	Clostridia	Clostridiales	Peptostreptococcaceae	Paeniclostridium	unknown	48	2	2.40964	0	0	0	0	0	0	0	0	0	0	0	0	0	0	0	0	0	0	0	0	0	0	0	38	0	0	0	0	0	0	0	0	0	0	0	0	0	0	0	0
Bacteria	Actinobacteria	Actinobacteria_c	Pseudonocardiales	Pseudonocardiaceae	Lechevalieria	unknown	42	2	2.40964	0	0	0	0	0	0	0	0	0	0	0	0	0	0	0	0	0	0	0	13	0	0	0	0	0	0	0	0	0	29	0	0	0	0	0	0	0	0	0	0
Bacteria	Actinobacteria	Actinobacteria_c	Micrococcales	Promicromonosporaceae	Cellulosimicrobium	unknown	42	2	2.40964	0	0	0	0	0	0	0	0	0	0	0	0	0	0	0	0	0	0	0	0	12	0	0	0	0	0	0	0	0	0	0	0	0	0	0	0	0	0	0	0
Bacteria	Firmicutes	Bacilli	Bacillales	Bacillaceae	Ornithinibacillus	unknown	37	2	2.40964	0	0	0	0	0	0	0	0	0	0	0	0	0	0	0	0	0	0	0	13	0	0	0	0	0	0	0	0	0	0	0	0	0	0	0	0	0	0	0	0
Bacteria	Actinobacteria	Actinobacteria_c	Pseudonocardiales	Pseudonocardiaceae	Amycolatopsis	unknown	35	2	2.40964	0	0	0	0	0	0	0	0	0	0	0	0	0	0	0	0	28	0	0	0	0	0	0	0	0	0	0	0	0	0	0	0	0	0	0	0	0	0	0	0
Bacteria	Proteobacteria	Gammaproteobacteria	Pseudomonadales	Moraxellaceae	Alkanindiges	unknown	34	2	2.40964	0	0	0	24	0	0	0	0	0	0	0	0	0	0	0	0	0	0	0	10	0	0	0	0	0	0	0	0	0	0	0	0	0	0	0	0	0	0	0	0
Bacteria	Bacteroidetes	Cytophagia	Cytophagales	Cytophagaceae	Sporocytophaga	unknown	33	2	2.40964	0	0	0	12	0	0	0	0	0	0	0	0	0	0	0	0	0	0	0	0	0	0	0	0	0	0	0	0	0	0	0	0	0	0	0	0	0	0	0	0
Bacteria	Proteobacteria	Gammaproteobacteria	Chromatiales	Woeseiaceae	Woeseia	unknown	32	2	2.40964	0	0	0	27	0	0	0	0	0	0	0	0	0	0	0	0	0	0	0	5	0	0	0	0	0	0	0	0	0	0	0	0	0	0	0	0	0	0	0	0
Bacteria	Proteobacteria	Gammaproteobacteria	Pasteurellales	Pasteurellaceae	Haemophilus	unknown	28	2	2.40964	0	0	0	0	0	0	0	0	0	0	0	0	0	0	0	0	0	0	0	0	0	0	0	0	0	0	0	0	0	0	0	0	0	0	0	0	0	0	0	0
Bacteria	Actinobacteria	Actinobacteria_c	Micrococcales	Dermacoccaceae	Luteipulveratus	unknown	26	2	2.40964	0	0	0	0	0	0	0	0	0	0	0	0	0	0	0	0	0	0	0	0	0	0	0	0	0	0	0	0	0	0	0	0	0	0	0	0	0	0	0	0
Bacteria	Proteobacteria	Alphaproteobacteria	Rhizobiales	Phyllobacteriaceae	Aminobacter	unknown	26	2	2.40964	0	0	0	20	0	0	0	0	0	0	0	0	0	0	0	0	0	0	0	0	0	0	0	0	0	0	0	0	0	0	0	0	0	0	0	0	0	0	0	0
Bacteria	Verrucomicrobia	Spartobacteria	Chthoniobacterales	Chthoniobacteraceae	PAC001932_g	unknown	23	2	2.40964	0	0	0	15	0	0	0	0	0	0	0	0	0	0	0	0	0	0	0	0	0	0	0	0	0	0	0	0	0	0	0	0	0	0	0	0	0	0	0	0
Bacteria	Actinobacteria	Actinobacteria_c	Propionibacteriales	Nocardioidaceae	Nocardioides	unknown	20	2	2.40964	0	0	0	0	0	0	0	0	0	0	0	0	0	0	0	0	4	0	0	0	0	0	0	0	0	0	0	0	0	0	0	0	0	0	0	0	0	0	0	0
Bacteria	Proteobacteria	Alphaproteobacteria	Rhizobiales	Bradyrhizobiaceae	Pseudorhodoplanes	unknown	20	2	2.40964	0	0	0	0	0	0	0	0	0	0	0	0	0	0	0	0	0	0	0	0	0	0	0	0	0	0	0	0	0	8	0	0	0	0	0	0	12	0	0	0
Bacteria	Firmicutes	Bacilli	Bacillales	Gemella_f	Gemella	unknown	18	2	2.40964	0	0	0	0	0	0	0	0	0	0	0	0	0	0	0	0	0	0	0	0	0	0	0	0	0	0	0	0	0	7	0	0	0	0	0	0	0	0	0	0
Bacteria	Firmicutes	Clostridia	Clostridiales	Lachnospiraceae	PAC001105_g	unknown	17	2	2.40964	0	0	0	0	0	0	11	0	0	0	0	0	0	0	0	0	0	0	0	0	0	0	0	0	0	0	0	0	0	0	0	0	0	0	0	0	0	0	0	0
Bacteria	Proteobacteria	Alphaproteobacteria	Sphingomonadales	Sphingomonadaceae	Sphingopyxis	unknown	16	2	2.40964	0	0	0	0	0	0	0	0	0	0	0	0	0	0	0	0	0	0	0	0	0	0	0	0	0	3	0	0	0	13	0	0	0	0	0	0	0	0	0	0
Bacteria	Firmicutes	Bacilli	Lactobacillales	Streptococcaceae	Lactococcus	Lactococcus lactis	16	2	2.40964	0	0	0	0	0	0	0	14	0	0	0	0	0	0	0	0	0	0	0	0	0	0	0	0	0	0	0	0	0	0	0	0	0	0	0	0	0	0	0	0
Bacteria	Proteobacteria	Gammaproteobacteria	Steroidobacter_o	Steroidobacter_f	Steroidobacter	unknown	15	2	2.40964	0	0	0	8	0	0	0	0	0	0	0	0	0	0	0	0	0	0	0	0	0	0	0	0	0	0	0	0	0	7	0	0	0	0	0	0	0	0	0	0
Bacteria	Firmicutes	Clostridia	Clostridiales	Lachnospiraceae	Clostridium_g24	unknown	13	2	2.40964	0	0	0	0	0	0	0	0	0	0	0	0	0	0	0	0	0	0	0	0	0	0	0	0	0	0	0	0	0	0	0	0	0	0	0	0	0	0	0	0
Bacteria	Proteobacteria	Alphaproteobacteria	Rhodobacterales	Rhodobacteraceae	Rubellimicrobium	unknown	12	2	2.40964	0	0	0	0	0	0	0	0	0	0	0	0	0	0	0	0	0	0	0	9	0	0	0	0	0	0	0	0	0	0	0	0	0	0	0	0	0	0	0	0
Bacteria	Proteobacteria	Alphaproteobacteria	Rhizobiales	Beijerinckiaceae	EU801149_g	unknown	12	2	2.40964	0	0	0	0	0	0	0	0	0	0	0	0	0	0	0	0	10	0	0	0	0	0	0	0	0	2	0	0	0	0	0	0	0	0	0	0	0	0	0	0
Bacteria	Bacteroidetes	Bacteroidia	Bacteroidales	Prevotellaceae	Prevotella	unknown	11	2	2.40964	0	0	0	0	0	0	0	0	0	0	0	0	0	0	0	0	0	0	0	0	0	0	0	0	0	0	0	0	0	0	0	0	0	0	0	0	0	0	0	0
Bacteria	Proteobacteria	Gammaproteobacteria	Xanthomonadales	Xanthomonadaceae	Pseudoxanthomonas	unknown	11	2	2.40964	0	0	0	7	0	0	0	0	0	0	0	0	0	0	0	0	0	0	0	0	0	0	0	0	0	0	0	0	0	0	0	0	0	0	0	0	0	0	0	0
Bacteria	Proteobacteria	Alphaproteobacteria	Rhizobiales	Bosea_f	Bosea	unknown	10	2	2.40964	0	0	0	0	0	0	0	0	0	0	0	0	0	0	0	0	0	0	0	0	0	0	0	7	0	0	0	3	0	0	0	0	0	0	0	0	0	0	0	0
Bacteria	Actinobacteria	Actinobacteria_c	Pseudonocardiales	Pseudonocardiaceae	Prauserella	unknown	6	2	2.40964	0	0	0	0	0	0	0	0	0	0	0	0	0	0	0	0	3	0	0	0	0	0	0	0	0	0	0	0	0	0	0	0	0	0	0	0	0	0	0	0
Bacteria	Actinobacteria	Actinobacteria_c	Pseudonocardiales	Pseudonocardiaceae	Saccharopolyspora	unknown	29	1	1.20482	0	0	0	0	0	0	0	0	0	0	0	0	0	0	0	0	0	0	0	0	0	0	0	0	0	0	0	0	0	0	0	0	0	0	0	0	0	0	0	0
Bacteria	Proteobacteria	Alphaproteobacteria	Rhizobiales	Stappia_f	Stappia	unknown	14	1	1.20482	0	0	0	0	0	0	0	0	0	0	0	0	0	0	0	0	0	0	0	0	0	0	0	0	0	0	0	0	0	0	0	0	0	0	0	0	0	0	0	0
Bacteria	Actinobacteria	Actinobacteria_c	Corynebacteriales	Mycobacteriaceae	Mycobacterium	unknown	32527	1	1.20482	0	0	0	0	0	0	0	0	0	0	0	0	0	0	0	0	0	0	0	0	0	0	0	0	0	0	0	0	0	0	0	0	0	0	0	0	0	0	0	0
Bacteria	Proteobacteria	Alphaproteobacteria	Sphingomonadales	Erythrobacteraceae	unknown	unknown	848	1	1.20482	0	0	0	848	0	0	0	0	0	0	0	0	0	0	0	0	0	0	0	0	0	0	0	0	0	0	0	0	0	0	0	0	0	0	0	0	0	0	0	0
Bacteria	Proteobacteria	Alphaproteobacteria	Rhizobiales	Aurantimonadaceae	Aureimonas	unknown	191	1	1.20482	0	0	0	191	0	0	0	0	0	0	0	0	0	0	0	0	0	0	0	0	0	0	0	0	0	0	0	0	0	0	0	0	0	0	0	0	0	0	0	0
Bacteria	Proteobacteria	Gammaproteobacteria	Legionellales	Legionellaceae	Legionella	unknown	111	1	1.20482	0	0	0	0	0	0	0	0	0	0	0	0	0	0	0	0	0	0	0	111	0	0	0	0	0	0	0	0	0	0	0	0	0	0	0	0	0	0	0	0
Bacteria	Proteobacteria	Betaproteobacteria	Burkholderiales	Quisquiliibacterium_f	HQ910358_g	unknown	140	1	1.20482	0	0	0	140	0	0	0	0	0	0	0	0	0	0	0	0	0	0	0	0	0	0	0	0	0	0	0	0	0	0	0	0	0	0	0	0	0	0	0	0
Bacteria	Firmicutes	Bacilli	Bacillales	Planococcaceae	Solibacillus	unknown	140	1	1.20482	0	0	0	0	0	0	0	0	0	0	0	0	0	0	0	0	0	0	0	0	0	0	0	0	0	0	0	0	0	0	0	0	0	0	0	0	0	0	0	0
Bacteria	Actinobacteria	Actinobacteria_c	Propionibacteriales	Propionibacteriaceae	Propionibacterium	unknown	121	1	1.20482	0	0	0	0	0	0	0	0	0	0	0	0	0	0	0	0	0	0	0	0	0	0	0	0	0	0	0	0	0	0	0	0	0	0	0	0	0	0	0	0
Bacteria	Verrucomicrobia	Spartobacteria	Chthoniobacterales	Chthoniobacteraceae	FJ542958_g	unknown	73	1	1.20482	0	0	0	73	0	0	0	0	0	0	0	0	0	0	0	0	0	0	0	0	0	0	0	0	0	0	0	0	0	0	0	0	0	0	0	0	0	0	0	0
Bacteria	Bacteroidetes	Sphingobacteriia	Sphingobacteriales	Sphingobacteriaceae	Mucilaginibacter	unknown	72	1	1.20482	0	0	0	0	0	0	0	0	0	0	0	0	0	0	0	0	0	0	0	0	0	0	0	0	0	0	0	0	0	0	0	0	0	0	0	0	0	0	0	0
Bacteria	Proteobacteria	Alphaproteobacteria	Rhizobiales	Aurantimonadaceae	unknown	unknown	26	1	1.20482	0	0	0	26	0	0	0	0	0	0	0	0	0	0	0	0	0	0	0	0	0	0	0	0	0	0	0	0	0	0	0	0	0	0	0	0	0	0	0	0
Bacteria	Actinobacteria	Actinobacteria_c	Micrococcales	Intrasporangiaceae	unknown	unknown	17	1	1.20482	0	0	0	0	0	0	0	0	0	0	0	0	0	0	0	0	0	0	0	17	0	0	0	0	0	0	0	0	0	0	0	0	0	0	0	0	0	0	0	0
Bacteria	Proteobacteria	Alphaproteobacteria	Sphingomonadales	Sphingomonadaceae	Sphingobium	unknown	19	1	1.20482	0	0	0	0	0	0	0	0	0	0	0	0	0	0	0	0	0	0	0	0	0	0	0	0	0	0	0	0	0	0	0	0	0	0	0	0	0	0	0	0
Bacteria	Proteobacteria	Alphaproteobacteria	Rhizobiales	Methylobacteriaceae	Microvirga	unknown	13	1	1.20482	0	0	0	0	0	0	0	0	0	0	0	0	0	0	0	0	0	0	0	0	0	0	0	0	0	0	0	0	0	0	0	0	0	0	0	0	0	0	0	0
Bacteria	Acidobacteria	Vicinamibacter_c	Vicinamibacter_o	Vicinamibacter_f	PAC001846_g	unknown	26	1	1.20482	0	0	0	26	0	0	0	0	0	0	0	0	0	0	0	0	0	0	0	0	0	0	0	0	0	0	0	0	0	0	0	0	0	0	0	0	0	0	0	0
Bacteria	Nitrospirae	Nitrospira_c	Nitrospirales	Nitrospiraceae	Nitrospira	unknown	30	1	1.20482	0	0	0	0	0	0	0	0	0	0	0	0	0	0	0	0	0	0	0	0	0	0	0	0	0	0	0	0	0	30	0	0	0	0	0	0	0	0	0	0
Bacteria	Proteobacteria	Gammaproteobacteria	Chromatiales	Woeseiaceae	AM997777_g	unknown	6	1	1.20482	0	0	0	0	0	0	0	0	0	0	0	0	0	0	0	0	0	0	0	0	0	0	0	0	0	0	0	0	0	0	0	0	0	0	0	0	0	0	0	0
Bacteria	Bacteroidetes	Sphingobacteriia	Sphingobacteriales	Chitinophagaceae	Chitinophaga	unknown	16	1	1.20482	0	0	0	0	0	0	0	0	0	0	0	0	0	0	0	0	0	0	0	0	0	0	0	0	0	0	0	0	0	16	0	0	0	0	0	0	0	0	0	0
Bacteria	Firmicutes	Bacilli	Lactobacillales	Carnobacteriaceae	Atopostipes	unknown	9	1	1.20482	0	0	0	0	0	0	0	0	0	0	0	0	0	0	0	0	0	0	0	0	0	0	0	0	0	0	0	0	0	0	0	0	0	0	0	0	0	0	0	0
Bacteria	Proteobacteria	Alphaproteobacteria	Rhizobiales	Notoacmeibacteraceae	Notoacmeibacter	unknown	14	1	1.20482	0	0	0	0	0	0	0	0	0	0	0	0	0	0	0	0	0	0	0	0	0	0	0	0	0	0	0	0	0	14	0	0	0	0	0	0	0	0	0	0
Bacteria	Proteobacteria	Gammaproteobacteria	Pseudomonadales	Moraxellaceae	Cavicella	unknown	9	1	1.20482	0	0	0	0	0	0	0	0	0	0	0	0	0	0	0	0	0	0	0	0	0	0	0	0	0	0	0	0	0	0	0	0	0	0	0	0	0	0	0	0
Bacteria	Chloroflexi	GQ396871_c	GQ396871_o	GQ396871_f	GQ396871_g	unknown	11	1	1.20482	0	0	0	0	0	0	0	0	0	0	0	0	0	0	0	0	0	0	0	0	0	0	0	0	0	0	0	0	0	11	0	0	0	0	0	0	0	0	0	0
Bacteria	Actinobacteria	Actinobacteria_c	Streptosporangiales	Thermomonosporaceae	Actinomadura	unknown	4	1	1.20482	0	0	0	4	0	0	0	0	0	0	0	0	0	0	0	0	0	0	0	0	0	0	0	0	0	0	0	0	0	0	0	0	0	0	0	0	0	0	0	0
Bacteria	Acidobacteria	Blastocatellia	Blastocatellales	Blastocatellaceae	Blastocatella	unknown	6	1	1.20482	0	0	0	6	0	0	0	0	0	0	0	0	0	0	0	0	0	0	0	0	0	0	0	0	0	0	0	0	0	0	0	0	0	0	0	0	0	0	0	0
Bacteria	Cyanobacteria	PAC000053_c	PAC000053_o	PAC000053_f	PAC000053_g	unknown	3	1	1.20482	0	0	0	0	0	0	0	0	0	0	0	0	0	0	0	0	0	0	0	0	0	0	0	0	0	0	0	0	0	0	0	0	0	0	0	0	0	0	0	0
Bacteria	Proteobacteria	Betaproteobacteria	Burkholderiales	Comamonadaceae	Tepidimonas	unknown	3	1	1.20482	0	0	0	0	0	0	0	0	0	0	0	0	0	0	0	0	0	0	0	0	0	0	0	0	0	0	0	0	0	0	0	0	0	0	0	0	0	0	0	0
Bacteria	Proteobacteria	Alphaproteobacteria	Rhodospirillales	Rhodospirillaceae	PAC001976_g	unknown	3	1	1.20482	0	0	0	0	0	0	0	0	0	0	0	0	0	0	0	0	0	0	0	0	0	0	0	0	0	0	0	0	0	0	0	0	0	0	0	0	0	0	0	0
Bacteria	Proteobacteria	Betaproteobacteria	Neisseriales	Neisseriaceae	Neisseria	unknown	5	1	1.20482	0	0	0	0	0	0	0	0	0	0	0	0	0	0	0	0	0	0	0	0	0	0	0	0	0	0	0	5	0	0	0	0	0	0	0	0	0	0	0	0
Bacteria	Proteobacteria	Gammaproteobacteria	Alteromonadales	Idiomarinaceae	Idiomarina	unknown	3857	1	1.20482	0	0	0	0	0	0	0	0	0	0	0	0	0	0	0	0	0	0	0	3857	0	0	0	0	0	0	0	0	0	0	0	0	0	0	0	0	0	0	0	0
Bacteria	Actinobacteria	Actinobacteria_c	Micrococcales	Demequinaceae	Demequina	unknown	3525	1	1.20482	0	0	0	0	0	0	0	0	0	0	0	0	0	0	0	0	0	0	0	3525	0	0	0	0	0	0	0	0	0	0	0	0	0	0	0	0	0	0	0	0
Bacteria	Bacteroidetes	Sphingobacteriia	Sphingobacteriales	Sphingobacteriaceae	Arcticibacter	unknown	3153	1	1.20482	0	0	0	3153	0	0	0	0	0	0	0	0	0	0	0	0	0	0	0	0	0	0	0	0	0	0	0	0	0	0	0	0	0	0	0	0	0	0	0	0
Bacteria	Firmicutes	Bacilli	Bacillales	Staphylococcaceae	Staphylococcus	Staphylococcus succinus	2853	1	1.20482	0	0	0	0	0	0	0	0	0	0	0	0	0	0	0	0	0	0	2853	0	0	0	0	0	0	0	0	0	0	0	0	0	0	0	0	0	0	0	0	0
Bacteria	Proteobacteria	Gammaproteobacteria	Cellvibrionales	Cellvibrionaceae	unknown	unknown	2757	1	1.20482	0	0	0	0	0	0	0	0	0	0	0	0	0	0	0	0	0	0	0	2757	0	0	0	0	0	0	0	0	0	0	0	0	0	0	0	0	0	0	0	0
Bacteria	Firmicutes	Bacilli	Bacillales	Bacillaceae	Domibacillus	unknown	1440	1	1.20482	0	0	0	0	0	0	0	0	0	0	0	0	0	0	0	0	0	0	0	0	0	0	0	0	0	0	0	0	0	0	0	0	0	0	0	0	0	0	0	0
Bacteria	Proteobacteria	Gammaproteobacteria	Oceanospirillales	Halomonadaceae	Chromohalobacter	unknown	1341	1	1.20482	0	0	0	0	0	0	0	0	0	0	0	0	0	0	0	0	0	0	0	1341	0	0	0	0	0	0	0	0	0	0	0	0	0	0	0	0	0	0	0	0
Bacteria	Bacteroidetes	Flavobacteria	Flavobacteriales	Flavobacteriaceae	Planktosalinus	unknown	1195	1	1.20482	0	0	0	0	0	0	0	0	0	0	0	0	0	0	0	0	0	0	0	1195	0	0	0	0	0	0	0	0	0	0	0	0	0	0	0	0	0	0	0	0
Bacteria	Proteobacteria	Gammaproteobacteria	Alteromonadales	Idiomarinaceae	Aliidiomarina	unknown	1178	1	1.20482	0	0	0	0	0	0	0	0	0	0	0	0	0	0	0	0	0	0	0	1178	0	0	0	0	0	0	0	0	0	0	0	0	0	0	0	0	0	0	0	0
Bacteria	Proteobacteria	Gammaproteobacteria	Enterobacterales	Enterobacteriaceae	Pseudocitrobacter	unknown	803	1	1.20482	0	0	0	0	0	0	0	0	0	0	0	0	0	0	0	0	0	0	0	0	0	0	0	0	0	0	0	0	0	0	0	0	0	0	0	0	0	0	0	0
Bacteria	Bacteroidetes	Sphingobacteriia	Sphingobacteriales	Sphingobacteriaceae	Pedobacter_g4	unknown	782	1	1.20482	0	0	0	782	0	0	0	0	0	0	0	0	0	0	0	0	0	0	0	0	0	0	0	0	0	0	0	0	0	0	0	0	0	0	0	0	0	0	0	0
Bacteria	Proteobacteria	Gammaproteobacteria	Cellvibrionales	Cellvibrionaceae	Marinimicrobium	unknown	699	1	1.20482	0	0	0	0	0	0	0	0	0	0	0	0	0	0	0	0	0	0	0	699	0	0	0	0	0	0	0	0	0	0	0	0	0	0	0	0	0	0	0	0
Bacteria	Bacteroidetes	Flavobacteria	Flavobacteriales	Flavobacteriaceae	unknown	unknown	679	1	1.20482	0	0	0	0	0	0	0	0	0	0	0	0	0	0	0	0	0	0	0	679	0	0	0	0	0	0	0	0	0	0	0	0	0	0	0	0	0	0	0	0
Bacteria	Bacteroidetes	Cytophagia	Cytophagales	Hymenobacteraceae	Adhaeribacter	unknown	615	1	1.20482	0	0	0	615	0	0	0	0	0	0	0	0	0	0	0	0	0	0	0	0	0	0	0	0	0	0	0	0	0	0	0	0	0	0	0	0	0	0	0	0
Bacteria	Proteobacteria	Betaproteobacteria	Burkholderiales	Oxalobacteraceae	Noviherbaspirillum	unknown	589	1	1.20482	0	0	0	589	0	0	0	0	0	0	0	0	0	0	0	0	0	0	0	0	0	0	0	0	0	0	0	0	0	0	0	0	0	0	0	0	0	0	0	0
Bacteria	Proteobacteria	Gammaproteobacteria	Alteromonadales	Marinobacter_f	Marinobacter	unknown	555	1	1.20482	0	0	0	0	0	0	0	0	0	0	0	0	0	0	0	0	0	0	0	555	0	0	0	0	0	0	0	0	0	0	0	0	0	0	0	0	0	0	0	0
Bacteria	Verrucomicrobia	Opitutae	Puniceicoccales	Puniceicoccaceae	Pelagicoccus	unknown	523	1	1.20482	0	0	0	0	0	0	0	0	0	0	0	0	0	0	0	0	0	0	0	523	0	0	0	0	0	0	0	0	0	0	0	0	0	0	0	0	0	0	0	0
Bacteria	Firmicutes	Clostridia	Clostridiales	Lachnospiraceae	Clostridium_g34	unknown	474	1	1.20482	0	0	0	0	0	0	0	0	0	0	0	0	0	0	0	0	0	0	0	0	0	474	0	0	0	0	0	0	0	0	0	0	0	0	0	0	0	0	0	0
Bacteria	Fibrobacteres	Fibrobacteria	Fibrobacterales	GU983350_f	EU801574_g	unknown	434	1	1.20482	0	0	0	0	0	0	0	0	0	0	0	0	0	0	0	0	0	0	0	434	0	0	0	0	0	0	0	0	0	0	0	0	0	0	0	0	0	0	0	0
Bacteria	Firmicutes	Bacilli	Bacillales	Bacillaceae	Marinococcus	unknown	426	1	1.20482	0	0	0	0	0	0	0	0	0	0	0	0	0	0	0	0	0	0	0	426	0	0	0	0	0	0	0	0	0	0	0	0	0	0	0	0	0	0	0	0
Bacteria	Proteobacteria	Betaproteobacteria	Burkholderiales	Comamonadaceae	Pseudorhodoferax	unknown	413	1	1.20482	0	0	0	413	0	0	0	0	0	0	0	0	0	0	0	0	0	0	0	0	0	0	0	0	0	0	0	0	0	0	0	0	0	0	0	0	0	0	0	0
Bacteria	Cyanobacteria	PAC002560_c	PAC000393_o	PAC000616_f	PAC000616_g	unknown	387	1	1.20482	0	0	0	0	0	0	0	0	0	0	0	0	0	0	0	0	0	0	0	387	0	0	0	0	0	0	0	0	0	0	0	0	0	0	0	0	0	0	0	0
Bacteria	Proteobacteria	Alphaproteobacteria	Rhodospirillales	Alysiosphaera_f	EF125410_g	unknown	372	1	1.20482	0	0	0	372	0	0	0	0	0	0	0	0	0	0	0	0	0	0	0	0	0	0	0	0	0	0	0	0	0	0	0	0	0	0	0	0	0	0	0	0
Bacteria	Bacteroidetes	Cytophagia	Cytophagales	Hymenobacteraceae	Hymenobacter	unknown	357	1	1.20482	0	0	0	357	0	0	0	0	0	0	0	0	0	0	0	0	0	0	0	0	0	0	0	0	0	0	0	0	0	0	0	0	0	0	0	0	0	0	0	0
Bacteria	Bacteroidetes	Cytophagia	Cytophagales	Cytophagaceae	Dyadobacter	unknown	342	1	1.20482	0	0	0	342	0	0	0	0	0	0	0	0	0	0	0	0	0	0	0	0	0	0	0	0	0	0	0	0	0	0	0	0	0	0	0	0	0	0	0	0
Bacteria	Proteobacteria	Deltaproteobacteria	Myxococcales	Polyangiaceae	PAC000244_g	unknown	311	1	1.20482	0	0	0	0	0	0	0	0	0	0	0	0	0	0	0	0	0	0	0	311	0	0	0	0	0	0	0	0	0	0	0	0	0	0	0	0	0	0	0	0
Bacteria	Firmicutes	Bacilli	Lactobacillales	Aerococcaceae	Granulicatella	unknown	270	1	1.20482	0	0	0	0	0	0	0	0	0	0	0	0	0	0	0	0	0	0	0	0	0	270	0	0	0	0	0	0	0	0	0	0	0	0	0	0	0	0	0	0
Bacteria	Firmicutes	Bacilli	Bacillales	Bacillaceae	Gracilibacillus	unknown	254	1	1.20482	0	0	0	0	0	0	0	0	0	0	0	0	0	0	0	0	0	0	0	254	0	0	0	0	0	0	0	0	0	0	0	0	0	0	0	0	0	0	0	0
Bacteria	Actinobacteria	Actinobacteria_c	Micrococcales	Cellulomonadaceae	Cellulomonas	unknown	228	1	1.20482	0	0	0	228	0	0	0	0	0	0	0	0	0	0	0	0	0	0	0	0	0	0	0	0	0	0	0	0	0	0	0	0	0	0	0	0	0	0	0	0
Bacteria	Bacteroidetes	Cytophagia	Cytophagales	Hymenobacteraceae	Rufibacter	unknown	221	1	1.20482	0	0	0	221	0	0	0	0	0	0	0	0	0	0	0	0	0	0	0	0	0	0	0	0	0	0	0	0	0	0	0	0	0	0	0	0	0	0	0	0
Bacteria	Proteobacteria	Betaproteobacteria	Burkholderiales	Oxalobacteraceae	unknown	unknown	210	1	1.20482	0	0	0	210	0	0	0	0	0	0	0	0	0	0	0	0	0	0	0	0	0	0	0	0	0	0	0	0	0	0	0	0	0	0	0	0	0	0	0	0
Bacteria	Bacteroidetes	Cytophagia	Cytophagales	Cytophagaceae	Larkinella	unknown	202	1	1.20482	0	0	0	202	0	0	0	0	0	0	0	0	0	0	0	0	0	0	0	0	0	0	0	0	0	0	0	0	0	0	0	0	0	0	0	0	0	0	0	0
Bacteria	Firmicutes	Bacilli	Bacillales	Bacillaceae	Salipaludibacillus	unknown	200	1	1.20482	0	0	0	0	0	0	0	0	0	0	0	0	0	0	0	0	0	0	0	200	0	0	0	0	0	0	0	0	0	0	0	0	0	0	0	0	0	0	0	0
Bacteria	Proteobacteria	Betaproteobacteria	Burkholderiales	Oxalobacteraceae	Herbaspirillum	unknown	191	1	1.20482	0	0	0	191	0	0	0	0	0	0	0	0	0	0	0	0	0	0	0	0	0	0	0	0	0	0	0	0	0	0	0	0	0	0	0	0	0	0	0	0
Bacteria	Proteobacteria	Deltaproteobacteria	Myxococcales	Myxococcaceae	Myxococcus	unknown	181	1	1.20482	0	0	0	0	0	0	0	0	0	0	0	0	0	0	0	0	0	0	0	0	0	0	0	0	0	0	0	0	0	0	0	0	0	0	0	0	0	0	0	0
Bacteria	Proteobacteria	Gammaproteobacteria	Oceanospirillales	Alcanivoracaceae	Alcanivorax	unknown	155	1	1.20482	0	0	0	0	0	0	0	0	0	0	0	0	0	0	0	0	0	0	0	155	0	0	0	0	0	0	0	0	0	0	0	0	0	0	0	0	0	0	0	0
Bacteria	Bacteroidetes	Sphingobacteriia	Sphingobacteriales	Chitinophagaceae	Flavitalea	unknown	151	1	1.20482	0	0	0	151	0	0	0	0	0	0	0	0	0	0	0	0	0	0	0	0	0	0	0	0	0	0	0	0	0	0	0	0	0	0	0	0	0	0	0	0
Bacteria	Firmicutes	Bacilli	Bacillales	Bacillaceae	Pseudogracilibacillus	unknown	147	1	1.20482	0	0	0	0	0	0	0	0	0	0	0	0	0	0	0	0	0	0	0	147	0	0	0	0	0	0	0	0	0	0	0	0	0	0	0	0	0	0	0	0
Bacteria	Proteobacteria	Alphaproteobacteria	Rhodospirillales	Rhodospirillaceae	Oceanibaculum	unknown	144	1	1.20482	0	0	0	0	0	0	0	0	0	0	0	0	0	0	0	0	0	0	0	144	0	0	0	0	0	0	0	0	0	0	0	0	0	0	0	0	0	0	0	0
Bacteria	Proteobacteria	Betaproteobacteria	Burkholderiales	Oxalobacteraceae	Undibacterium	unknown	136	1	1.20482	0	0	0	136	0	0	0	0	0	0	0	0	0	0	0	0	0	0	0	0	0	0	0	0	0	0	0	0	0	0	0	0	0	0	0	0	0	0	0	0
Bacteria	Proteobacteria	Gammaproteobacteria	Enterobacterales	Enterobacteriaceae	Enterobacter	unknown	136	1	1.20482	0	0	0	0	0	0	0	0	0	0	0	0	0	0	0	0	0	0	0	0	0	0	0	0	0	0	0	0	0	0	0	0	0	0	0	0	0	0	0	136
Bacteria	Acidobacteria	PAC002280_c	PAC002280_o	PAC002280_f	PAC002280_g	unknown	136	1	1.20482	0	0	0	0	0	0	0	0	0	0	0	0	0	0	0	0	0	0	0	0	0	0	0	0	0	0	0	0	0	136	0	0	0	0	0	0	0	0	0	0
Bacteria	Proteobacteria	Alphaproteobacteria	Rhodobacterales	Hyphomonadaceae	Glycocaulis	unknown	134	1	1.20482	0	0	0	0	0	0	0	0	0	0	0	0	0	0	0	0	0	0	0	134	0	0	0	0	0	0	0	0	0	0	0	0	0	0	0	0	0	0	0	0
Bacteria	Firmicutes	Bacilli	Bacillales	Bacillaceae	Paralkalibacillus	unknown	128	1	1.20482	0	0	0	0	0	0	0	0	128	0	0	0	0	0	0	0	0	0	0	0	0	0	0	0	0	0	0	0	0	0	0	0	0	0	0	0	0	0	0	0
Bacteria	Proteobacteria	Alphaproteobacteria	Rhodobacterales	Rhodobacteraceae	Gemmobacter	unknown	126	1	1.20482	0	0	0	0	0	0	0	0	0	0	0	0	0	0	0	0	0	0	0	0	0	0	0	0	0	0	0	0	0	0	126	0	0	0	0	0	0	0	0	0
Bacteria	Proteobacteria	Betaproteobacteria	Burkholderiales	Comamonadaceae	Acidovorax	unknown	120	1	1.20482	0	0	0	120	0	0	0	0	0	0	0	0	0	0	0	0	0	0	0	0	0	0	0	0	0	0	0	0	0	0	0	0	0	0	0	0	0	0	0	0
Bacteria	Rhodothermaeota	Balneolia	Balneolales	Balneolaceae	GQ262972_g	unknown	119	1	1.20482	0	0	0	0	0	0	0	0	0	0	0	0	0	0	0	0	0	0	0	119	0	0	0	0	0	0	0	0	0	0	0	0	0	0	0	0	0	0	0	0
Bacteria	Proteobacteria	Betaproteobacteria	Burkholderiales	Burkholderiaceae	Glomeribacter	unknown	118	1	1.20482	0	0	0	0	0	0	0	0	0	0	0	0	0	0	0	0	0	0	0	0	0	0	0	0	0	0	0	118	0	0	0	0	0	0	0	0	0	0	0	0
Bacteria	Proteobacteria	Alphaproteobacteria	Sphingomonadales	Sphingomonadaceae	Sphingoaurantiacus	unknown	115	1	1.20482	0	0	0	115	0	0	0	0	0	0	0	0	0	0	0	0	0	0	0	0	0	0	0	0	0	0	0	0	0	0	0	0	0	0	0	0	0	0	0	0
Bacteria	Proteobacteria	Betaproteobacteria	Burkholderiales	Comamonadaceae	Polaromonas	unknown	115	1	1.20482	0	0	0	115	0	0	0	0	0	0	0	0	0	0	0	0	0	0	0	0	0	0	0	0	0	0	0	0	0	0	0	0	0	0	0	0	0	0	0	0
Bacteria	Proteobacteria	Alphaproteobacteria	Rhizobiales	Bradyrhizobiaceae	Afipia	unknown	114	1	1.20482	0	0	0	114	0	0	0	0	0	0	0	0	0	0	0	0	0	0	0	0	0	0	0	0	0	0	0	0	0	0	0	0	0	0	0	0	0	0	0	0
Bacteria	Firmicutes	Bacilli	Bacillales	Bacillaceae	Halobacillus	unknown	113	1	1.20482	0	0	0	0	0	0	0	0	0	0	0	0	0	0	0	0	0	0	0	113	0	0	0	0	0	0	0	0	0	0	0	0	0	0	0	0	0	0	0	0
Bacteria	Actinobacteria	Actinobacteria_c	Micrococcales	Intrasporangiaceae	Janibacter	unknown	107	1	1.20482	0	0	0	0	0	0	0	0	0	0	0	0	0	0	0	0	0	0	0	0	0	0	0	0	0	0	0	0	0	107	0	0	0	0	0	0	0	0	0	0
Bacteria	Firmicutes	Bacilli	Lactobacillales	Lactobacillaceae	Lactobacillus	Lactobacillus aviarius	98	1	1.20482	0	0	0	0	0	0	0	0	0	0	0	0	0	0	0	0	0	0	0	0	0	0	0	0	0	0	0	0	0	0	0	0	0	0	0	0	0	0	0	0
Bacteria	Proteobacteria	Betaproteobacteria	Burkholderiales	Comamonadaceae	Delftia	unknown	98	1	1.20482	0	0	0	0	0	0	0	0	0	0	0	0	0	0	0	0	0	0	0	0	0	0	0	0	0	0	0	0	0	0	0	0	0	0	0	0	0	0	0	0
Bacteria	Gemmatimonadetes	Longimicrobia	Longimicrobiales	Longimicrobiaceae	Longimicrobium	unknown	96	1	1.20482	0	0	0	96	0	0	0	0	0	0	0	0	0	0	0	0	0	0	0	0	0	0	0	0	0	0	0	0	0	0	0	0	0	0	0	0	0	0	0	0
Bacteria	Proteobacteria	Gammaproteobacteria	Xanthomonadales	Xanthomonadaceae	Lysobacter	unknown	94	1	1.20482	0	0	0	0	0	0	0	0	0	0	0	0	0	0	0	0	0	0	0	94	0	0	0	0	0	0	0	0	0	0	0	0	0	0	0	0	0	0	0	0
Bacteria	Proteobacteria	Gammaproteobacteria	Xanthomonadales	Xanthomonadaceae	Chujaibacter	unknown	94	1	1.20482	0	0	0	0	0	0	0	0	0	0	0	0	0	0	0	0	0	0	0	0	0	0	0	0	0	0	0	0	0	0	0	0	0	0	0	0	0	0	0	0
Bacteria	Chlamydiae	Chlamydiae_c	Chlamydiales	Rhabdochlamydiaceae	Rhabdochlamydia	unknown	92	1	1.20482	0	0	0	0	0	0	0	0	0	0	0	0	0	0	0	0	0	0	0	0	0	0	0	92	0	0	0	0	0	0	0	0	0	0	0	0	0	0	0	0
Bacteria	Proteobacteria	Gammaproteobacteria	Alteromonadales	Alishewanella_f	Rheinheimera	unknown	91	1	1.20482	0	0	0	0	0	0	0	0	0	0	0	0	0	0	0	0	0	0	0	0	0	0	0	0	0	0	0	0	0	0	0	0	0	0	0	0	0	0	0	0
Bacteria	Planctomycetes	Phycisphaerae	Phycisphaerales	Phycisphaeraceae	JN825577_g	JN825577_s	89	1	1.20482	0	0	0	0	0	0	0	0	0	0	0	0	0	0	0	0	0	0	0	89	0	0	0	0	0	0	0	0	0	0	0	0	0	0	0	0	0	0	0	0
Bacteria	Proteobacteria	Gammaproteobacteria	Oceanospirillales	Halomonadaceae	Halomonas	unknown	88	1	1.20482	0	0	0	0	0	0	0	0	0	0	0	0	0	0	0	0	0	0	0	88	0	0	0	0	0	0	0	0	0	0	0	0	0	0	0	0	0	0	0	0
Bacteria	Proteobacteria	Deltaproteobacteria	Myxococcales	PAC000695_f	PAC000695_g	unknown	84	1	1.20482	0	0	0	0	0	0	0	0	0	0	0	0	0	0	0	0	0	0	0	0	0	0	0	0	0	0	0	0	0	0	0	0	0	0	0	0	0	0	0	0
Bacteria	Bacteroidetes	Cytophagia	Cytophagales	Hymenobacteraceae	Nibribacter	unknown	79	1	1.20482	0	0	0	79	0	0	0	0	0	0	0	0	0	0	0	0	0	0	0	0	0	0	0	0	0	0	0	0	0	0	0	0	0	0	0	0	0	0	0	0
Bacteria	Actinobacteria	Actinobacteria_c	Corynebacteriales	unknown	unknown	unknown	77	1	1.20482	0	0	0	0	0	0	0	0	0	0	0	0	0	0	0	0	0	0	0	0	0	0	0	0	0	0	0	0	0	0	0	0	0	0	0	0	0	0	0	0
Bacteria	Firmicutes	Bacilli	Bacillales	Staphylococcaceae	Staphylococcus	Staphylococcus saprophyticus	74	1	1.20482	0	0	0	0	0	0	0	0	0	0	0	0	0	0	0	0	0	0	74	0	0	0	0	0	0	0	0	0	0	0	0	0	0	0	0	0	0	0	0	0
Bacteria	Proteobacteria	Alphaproteobacteria	Rhizobiales	Rhizobiaceae	Shinella	unknown	72	1	1.20482	0	0	0	72	0	0	0	0	0	0	0	0	0	0	0	0	0	0	0	0	0	0	0	0	0	0	0	0	0	0	0	0	0	0	0	0	0	0	0	0
Bacteria	Bacteroidetes	Sphingobacteriia	Sphingobacteriales	Chitinophagaceae	HM366486_g	unknown	71	1	1.20482	0	0	0	71	0	0	0	0	0	0	0	0	0	0	0	0	0	0	0	0	0	0	0	0	0	0	0	0	0	0	0	0	0	0	0	0	0	0	0	0
Bacteria	Firmicutes	Clostridia	Clostridiales	Peptostreptococcaceae	Romboutsia	unknown	66	1	1.20482	0	0	0	66	0	0	0	0	0	0	0	0	0	0	0	0	0	0	0	0	0	0	0	0	0	0	0	0	0	0	0	0	0	0	0	0	0	0	0	0
Bacteria	Proteobacteria	Betaproteobacteria	Burkholderiales	Comamonadaceae	Ramlibacter	unknown	62	1	1.20482	0	0	0	62	0	0	0	0	0	0	0	0	0	0	0	0	0	0	0	0	0	0	0	0	0	0	0	0	0	0	0	0	0	0	0	0	0	0	0	0
Bacteria	Proteobacteria	Alphaproteobacteria	Sphingomonadales	Sphingomonadaceae	Sphingosinicella	unknown	61	1	1.20482	0	0	0	61	0	0	0	0	0	0	0	0	0	0	0	0	0	0	0	0	0	0	0	0	0	0	0	0	0	0	0	0	0	0	0	0	0	0	0	0
Bacteria	Proteobacteria	Betaproteobacteria	Burkholderiales	Oxalobacteraceae	Janthinobacterium	unknown	61	1	1.20482	0	0	0	0	0	0	0	0	0	0	0	0	0	0	0	0	0	0	0	0	0	0	0	0	0	0	0	0	0	61	0	0	0	0	0	0	0	0	0	0
Bacteria	Proteobacteria	Betaproteobacteria	Burkholderiales	unknown	unknown	unknown	61	1	1.20482	0	0	0	61	0	0	0	0	0	0	0	0	0	0	0	0	0	0	0	0	0	0	0	0	0	0	0	0	0	0	0	0	0	0	0	0	0	0	0	0
Bacteria	Proteobacteria	Gammaproteobacteria	Legionellales	Coxiellaceae	PAC000323_g	unknown	61	1	1.20482	0	0	0	0	0	0	0	0	0	0	0	0	0	0	0	0	0	0	0	0	0	0	0	61	0	0	0	0	0	0	0	0	0	0	0	0	0	0	0	0
Bacteria	Gemmatimonadetes	Longimicrobia	GQ263235_o	GQ263235_f	unknown	unknown	58	1	1.20482	0	0	0	58	0	0	0	0	0	0	0	0	0	0	0	0	0	0	0	0	0	0	0	0	0	0	0	0	0	0	0	0	0	0	0	0	0	0	0	0
Bacteria	Actinobacteria	Actinobacteria_c	Micrococcales	Microbacteriaceae	unknown	unknown	57	1	1.20482	0	0	0	57	0	0	0	0	0	0	0	0	0	0	0	0	0	0	0	0	0	0	0	0	0	0	0	0	0	0	0	0	0	0	0	0	0	0	0	0
Bacteria	Acidobacteria	Blastocatellia	Blastocatellales	Blastocatellaceae	Aridibacter	unknown	57	1	1.20482	0	0	0	57	0	0	0	0	0	0	0	0	0	0	0	0	0	0	0	0	0	0	0	0	0	0	0	0	0	0	0	0	0	0	0	0	0	0	0	0
Bacteria	Deinococcus-Thermus	Deinococci	Deinococcales	Deinococcaceae	Deinococcus	unknown	57	1	1.20482	0	0	0	0	0	0	0	0	0	0	0	0	0	0	0	0	0	0	0	0	0	0	0	0	0	0	0	0	0	0	0	0	0	0	0	0	0	0	0	0
Bacteria	Proteobacteria	Alphaproteobacteria	Rhizobiales	Xanthobacteraceae	Starkeya	unknown	55	1	1.20482	0	0	0	0	0	0	0	0	0	0	0	0	0	0	0	0	0	0	0	0	0	0	0	0	0	0	0	0	0	0	55	0	0	0	0	0	0	0	0	0
Bacteria	Bacteroidetes	Cytophagia	Cytophagales	Cytophagaceae	Rhodocytophaga	unknown	55	1	1.20482	0	0	0	55	0	0	0	0	0	0	0	0	0	0	0	0	0	0	0	0	0	0	0	0	0	0	0	0	0	0	0	0	0	0	0	0	0	0	0	0
Bacteria	Proteobacteria	Alphaproteobacteria	Caulobacterales	Caulobacteraceae	Caulobacter	unknown	52	1	1.20482	0	0	0	52	0	0	0	0	0	0	0	0	0	0	0	0	0	0	0	0	0	0	0	0	0	0	0	0	0	0	0	0	0	0	0	0	0	0	0	0
Bacteria	Planctomycetes	Phycisphaerae	Phycisphaerales	Tepidisphaeraceae	Tepidisphaera	unknown	50	1	1.20482	0	0	0	50	0	0	0	0	0	0	0	0	0	0	0	0	0	0	0	0	0	0	0	0	0	0	0	0	0	0	0	0	0	0	0	0	0	0	0	0
Bacteria	Actinobacteria	Actinobacteria_c	Kineosporiales	Kineosporiaceae	Kineococcus	unknown	49	1	1.20482	0	0	0	49	0	0	0	0	0	0	0	0	0	0	0	0	0	0	0	0	0	0	0	0	0	0	0	0	0	0	0	0	0	0	0	0	0	0	0	0
Bacteria	Planctomycetes	Planctomycetia	Planctomycetales	Isosphaeraceae	Singulisphaera	unknown	49	1	1.20482	0	0	0	49	0	0	0	0	0	0	0	0	0	0	0	0	0	0	0	0	0	0	0	0	0	0	0	0	0	0	0	0	0	0	0	0	0	0	0	0
Bacteria	Actinobacteria	Actinobacteria_c	Frankiales	Sporichthyaceae	Sporichthya	unknown	48	1	1.20482	0	0	0	48	0	0	0	0	0	0	0	0	0	0	0	0	0	0	0	0	0	0	0	0	0	0	0	0	0	0	0	0	0	0	0	0	0	0	0	0
Bacteria	Firmicutes	Bacilli	Bacillales	Bacillaceae	Virgibacillus	unknown	46	1	1.20482	0	0	0	46	0	0	0	0	0	0	0	0	0	0	0	0	0	0	0	0	0	0	0	0	0	0	0	0	0	0	0	0	0	0	0	0	0	0	0	0
Bacteria	Acidobacteria	Solibacteres	Solibacterales	Bryobacteraceae	PAC002019_g	unknown	46	1	1.20482	0	0	0	46	0	0	0	0	0	0	0	0	0	0	0	0	0	0	0	0	0	0	0	0	0	0	0	0	0	0	0	0	0	0	0	0	0	0	0	0
Bacteria	Actinobacteria	Actinobacteria_c	Micrococcales	Bogoriellaceae	Georgenia	unknown	45	1	1.20482	0	0	0	45	0	0	0	0	0	0	0	0	0	0	0	0	0	0	0	0	0	0	0	0	0	0	0	0	0	0	0	0	0	0	0	0	0	0	0	0
Bacteria	Gemmatimonadetes	Gemmatimonadetes_c	Gemmatimonadales	Gemmatimonadaceae	Gemmatirosa	unknown	45	1	1.20482	0	0	0	45	0	0	0	0	0	0	0	0	0	0	0	0	0	0	0	0	0	0	0	0	0	0	0	0	0	0	0	0	0	0	0	0	0	0	0	0
[truncated: 34 more columns]

## Sheet: 4 Read stats
#Supplementary table 4: Preprocessing reads statistics
SampleID	Raw	Filtered	Denoised forward	Denoised reverse	Merged	No singletons	No chimeras	Percent singletons	Percent Chimeras
Tri1094	42113	42110	40798	40947	39338	39158	36508	0.457573	6.76745
Tri1097	45849	45847	44500	44378	41605	41559	40130	0.110564	3.43849
Tri1103	78606	78603	76274	76126	71767	71630	71353	0.190896	0.386709
Tri1117	56306	56176	52478	52796	44824	38009	36865	15.2039	3.00981
Tri1193	57871	57866	56938	56440	54333	54333	54333	0	0
Tri1201	54248	54242	52641	52369	49463	49455	49455	0.0161737	0
Tri1245	52857	52854	50820	50132	48752	48390	45690	0.742534	5.57967
Tri1247	63681	63678	62164	62160	58717	58706	58706	0.0187339	0
Tri1254	50530	50526	48567	48484	44141	43305	32646	1.89393	24.6138
Tri1255	62294	62293	60960	60379	57228	57124	56384	0.181729	1.29543
Tri1256	40702	40681	39761	39493	37434	37434	37368	0	0.17631
Tri1264	62653	62642	61817	61307	57958	57781	56074	0.305394	2.95426
Tri1266	71308	71305	70032	69494	66223	65970	40332	0.382042	38.8631
Tri1271	54632	54610	53328	52630	50378	49924	47053	0.901187	5.75074
Tri1272	73580	73574	72088	71676	68234	68139	56838	0.139227	16.5852
Tri1277	61032	60978	59890	59593	58845	58792	58550	0.0900671	0.411621
Tri1296	46844	46683	45603	44861	44043	43543	43485	1.13525	0.133202
Tri1303	62434	62432	60255	60388	55252	54721	46347	0.961051	15.3031
Tri1315	79796	79793	77526	78129	72419	71763	51193	0.90584	28.6638
Tri1319	90930	90909	87095	86524	83691	80675	79954	3.60373	0.893709
Tri1324	73477	73475	71580	71627	69071	68323	64351	1.08294	5.81356
Tri1326	25222	25221	23556	22611	20974	20953	20563	0.100124	1.86131
Tri1396	77507	77502	73423	75706	70584	70496	69633	0.124674	1.22418
Tri1398	50761	50719	49081	49136	47942	46788	46620	2.40708	0.359066
Tri1415	46445	46443	44613	44842	43849	43794	43073	0.12543	1.64634
Tri1428	78331	78324	74594	75432	70203	69678	56911	0.747831	18.3229
Tri1430	62887	62877	60974	61374	57450	57165	55145	0.496084	3.53363
Tri1435	45363	45326	43485	43602	42468	42253	42232	0.506264	0.0497006
Tri1482	64967	64963	62635	63144	59341	58777	44951	0.950439	23.5228
Tri1492	62415	62346	59742	59638	57103	55134	55103	3.44816	0.0562266
Tri1505	56144	56138	53679	54625	52919	52658	52658	0.493207	0
Tri1506	64624	64615	62579	63262	60207	60134	50621	0.121248	15.8197
Tri1523	44638	44631	43177	43380	41578	41556	40357	0.0529126	2.88526
Tri1536	64175	64170	62440	62405	61367	61235	61040	0.215099	0.318445
Tri1543	44765	44755	43840	43411	42970	42888	42850	0.190831	0.0886029
Tri1548	44554	44551	43131	43221	42185	42154	39901	0.0734858	5.34469
Tri1549	57877	57801	56488	56186	54550	54489	54489	0.111824	0
Tri1552	35717	35716	34603	34886	32645	32569	28864	0.232807	11.3758
Tri1555	35680	35679	35107	35020	34729	34729	34729	0	0
Tri1558	35262	35260	34216	34229	31404	31184	25166	0.700548	19.2984
Tri1559	57476	57470	53056	53337	48973	48899	48859	0.151104	0.0818013
Tri1560	48059	48055	45682	46053	43615	43555	36391	0.137567	16.4482
Tri1578	64207	64201	61417	61249	56280	55846	54493	0.771144	2.42273
Tri1581	47568	47564	45248	45256	42614	42343	35134	0.635941	17.0252
Tri1602	87089	87081	82686	84058	77814	77689	76034	0.160639	2.13029
Tri1626	42173	42169	40072	40772	38200	37964	31751	0.617801	16.3655
Tri1632	51911	51905	49002	49372	45812	45148	34873	1.4494	22.7585
Tri1637	72927	72624	69264	70191	67472	67145	66907	0.484645	0.354457
Tri1641	53781	53749	51325	51903	49966	49427	49387	1.07873	0.0809274
Tri1651	47970	47964	46467	46339	44464	44316	41661	0.332854	5.99106
Tri1669	61460	61451	58737	58764	54388	53783	22750	1.11238	57.7004
Tri1674	50805	50798	49074	48948	45572	45331	35714	0.528833	21.2151
Tri1682	58188	58186	56671	56683	53103	53012	52268	0.171365	1.40346
Tri1712	44132	44127	42528	42885	40602	40599	40522	0.0073888	0.18966
Tri1714	66555	66363	63421	63916	59973	59163	53073	1.35061	10.2936
Tri1717	63297	63279	61785	61802	58398	58388	31845	0.0171239	45.4597
Tri1719	72472	72470	70476	70583	66018	66008	66008	0.0151474	0
Tri1736	89554	89475	86769	87504	82951	81647	75503	1.57201	7.52508
Tri1770	84209	84155	82869	82878	81860	81627	81043	0.284632	0.71545
Tri1781	62097	62087	60217	60287	55354	54997	46398	0.64494	15.6354
Tri1834	66005	65943	64183	64421	63279	63117	62973	0.256009	0.228148
Tri1838	67665	67648	66124	66219	61407	61006	55142	0.65302	9.61217
Tri1839	44178	44172	42977	43012	36999	36802	15900	0.532447	56.7958
Tri1851	90453	90212	88166	88518	86995	86510	86510	0.557503	0
Tri1896	76680	76650	75108	74747	73738	73465	73465	0.37023	0
Tri2037	72606	72118	69987	70479	68643	67116	66914	2.22455	0.300971
Tri2086	45546	45474	44594	44694	43609	43435	41242	0.399	5.04892
Tri2088	55234	55207	52713	53761	49223	48889	45711	0.678545	6.50044
Tri2091	59060	59055	57080	56850	54491	53839	48901	1.19653	9.17179
Tri2092	61573	61524	59156	59731	57934	57697	57652	0.409086	0.0779937
Tri2213	61055	61051	58554	58449	54395	52446	48705	3.58305	7.13305
Tri2223	55182	55181	53084	53362	49391	48966	38470	0.860481	21.4353
Tri328	52140	52126	50110	49900	48594	47896	47711	1.43639	0.386254
Tri480	45373	45370	44239	43772	42852	42640	38685	0.494726	9.27533
